# Supplementary material for: Contributions of cis- and trans-Regulatory Evolution to Transcriptomic Divergence across Populations in the Drosophila mojavensis Larval Brain
Source: Genome Biol Evol. 2020 Jul 11;12(8):1407–18. doi: 10.1093/gbe/evaa145 (PMC7495911; doi:10.1093/gbe/evaa145)
Supplement: evaa145_Supplementary_Data [file evaa145_supplementary_data.zip › gbe_tableS1_new.csv]

Sample Name	Tissue	Population	Line	Location Collected	Date Collected	Reference	Total Reads	Reads Mapped (CI Genome)	Mapping Percentage (CI Genome)	Reads Mapped (SON Genome)	Mapping Percentage (SON) Genome)	BioSample Accession #
CI Genome brain 1	brain	CI	CI 12 IB-4 G8	Santa Catalina Island, CA	2002	Drosophila 12 Genomes Consortium 2008	57470624	55007726	95.71	55019865	95.74	SAMN14832835
CI Genome brain 2	brain	CI	CI 12 IB-4 G8	Santa Catalina Island, CA	2002	Drosophila 12 Genomes Consortium 2008	33162734	31944309	96.33	31942138	96.32	SAMN14832836
CI Genome brain 3	brain	CI	CI 12 IB-4 G8	Santa Catalina Island, CA	2002	Drosophila 12 Genomes Consortium 2008	49666382	47592955	95.83	47601993	95.84	SAMN14832837
CI Genome body 1	body	CI	CI 12 IB-4 G8	Santa Catalina Island, CA	2002	Drosophila 12 Genomes Consortium 2008	68592748	63041875	91.91	63245815	92.2	SAMN14832838
CI Genome body 2	body	CI	CI 12 IB-4 G8	Santa Catalina Island, CA	2002	Drosophila 12 Genomes Consortium 2008	61772002	55997423	90.65	56217031	91.01	SAMN14832839
CI Genome body 3	body	CI	CI 12 IB-4 G8	Santa Catalina Island, CA	2002	Drosophila 12 Genomes Consortium 2008	64596822	58853402	91.11	59070569	91.44	SAMN14832840
SON Genome brain 1	brain	SON	MJ-122	Guaymas, Sonora, Mexico	1998	Allan and Matzkin 2019	44367004	42338128	95.43	42428932	95.63	SAMN14832841
SON Genome brain 2	brain	SON	MJ-122	Guaymas, Sonora, Mexico	1998	Allan and Matzkin 2019	55874638	53500173	95.75	53602231	95.93	SAMN14832842
SON Genome brain 3	brain	SON	MJ-122	Guaymas, Sonora, Mexico	1998	Allan and Matzkin 2019	44498938	42570273	95.67	42655283	95.86	SAMN14832843
CI Genome x SON Genome body 1	body	F1 HYBRID	CI 12 IB-4 G8 x MJ122				58170962	51121986	87.88	51447326	88.44	SAMN14832844
CI Genome x SON Genome body 2	body	F1 HYBRID	CI 12 IB-4 G8 x MJ122				75898774	70488588	92.87	70688074	93.13	SAMN14832845
CI Genome x SON Genome body 3	body	F1 HYBRID	CI 12 IB-4 G8 x MJ122				66185820	61930878	93.57	62074590	93.79	SAMN14832846
SON Genome x CI Genome body 1	body	F1 HYBRID	MJ122 x CI 12 IB-4 G8				64853362	61710533	95.15	61845457	95.36	SAMN14832847
SON Genome x CI Genome body 2	body	F1 HYBRID	MJ122 x CI 12 IB-4 G8				64875402	57787565	89.07	58133981	89.61	SAMN14832848
SON Genome x CI Genome body 3	body	F1 HYBRID	MJ122 x CI 12 IB-4 G8				56322176	52401318	93.04	52591579	93.38	SAMN14832849
CI Genome x SON Genome brain 1	brain	F1 HYBRID	CI 12 IB-4 G8 x MJ122				76231932	72775543	95.47	72865129	95.58	SAMN14832850
CI Genome x SON Genome brain 2	brain	F1 HYBRID	CI 12 IB-4 G8 x MJ122				77343958	73343478	94.83	73449727	94.97	SAMN14832851
CI Genome x SON Genome brain 3	brain	F1 HYBRID	CI 12 IB-4 G8 x MJ122				60265572	57590596	95.56	57659875	95.68	SAMN14832852
SON Genome x CI Genome brain 1	brain	F1 HYBRID	MJ122 x CI 12 IB-4 G8				75621676	72610236	96.02	72687412	96.12	SAMN14832853
SON Genome x CI Genome brain 2	brain	F1 HYBRID	MJ122 x CI 12 IB-4 G8				51656426	49461904	95.75	49527464	95.88	SAMN14832854
SON Genome x CI Genome brain 3	brain	F1 HYBRID	MJ122 x CI 12 IB-4 G8				54433496	52142833	95.79	52212625	95.92	SAMN14832855
CI-9-1	brain	CI	CI-2009-1	Santa Catalina Island, CA	2009	Coleman et al. 2018	57026542	55029481	96.5	55035616	96.51	SAMN14832856
CI-9-12	brain	CI	CI-2009-12	Santa Catalina Island, CA	2009	Coleman et al. 2018	63158718	60795263	96.26	60807281	96.28	SAMN14832857
CI-8-1	brain	CI	CI-2008-1	Santa Catalina Island, CA	2008	Coleman et al. 2018	67389818	64877923	96.27	64890818	96.29	SAMN14832858
CI-8-5	brain	CI	CI-2008-5	Santa Catalina Island, CA	2008	Coleman et al. 2018	60204246	57747499	95.92	57768278	95.95	SAMN14832859
CI-8-7	brain	CI	CI-2008-7	Santa Catalina Island, CA	2008	Coleman et al. 2018	55054004	52565737	95.48	52578327	95.5	SAMN14832860
CI-8-9	brain	CI	CI-2008-9	Santa Catalina Island, CA	2008	Coleman et al. 2018	68090522	65455534	96.13	65471432	96.15	SAMN14832861
CI-8-19	brain	CI	CI-2008-19	Santa Catalina Island, CA	2008	Coleman et al. 2018	53663764	51574894	96.11	51590415	96.14	SAMN14832862
OPNM-2	brain	SON	OPNM-2	Organ Pipe National Monument, AZ	2007	Coleman et al. 2018	53160182	51123629	96.17	51178262	96.27	SAMN14832863
OPNM-8	brain	SON	OPNM-8	Organ Pipe National Monument, AZ	2007	Coleman et al. 2018	69935372	67267351	96.19	67338679	96.29	SAMN14832864
OPNM-22	brain	SON	OPNM-22	Organ Pipe National Monument, AZ	2007	Coleman et al. 2018	54880170	52714822	96.05	52754582	96.13	SAMN14832865
OPNM-23	brain	SON	OPNM-23	Organ Pipe National Monument, AZ	2007	Coleman et al. 2018	54149476	52197915	96.4	52246074	96.48	SAMN14832866
OPNM-26	brain	SON	OPNM-26	Organ Pipe National Monument, AZ	2007	Coleman et al. 2018	67230566	64568864	96.04	64640220	96.15	SAMN14832867
OPNM-28	brain	SON	OPNM-28	Organ Pipe National Monument, AZ	2007	Coleman et al. 2018	57628042	55382955	96.1	55441903	96.21	SAMN14832868
OPNM-29	brain	SON	OPNM-29	Organ Pipe National Monument, AZ	2007	Coleman et al. 2018	53165792	50786571	95.52	50853107	95.65	SAMN14832869
SON Genome body 1	body	SON	MJ-122	Guaymas, Sonora, Mexico	1998	Allan and Matzkin 2019	66307766	60446478	91.16	60782466	91.67	SAMN14832870
SON Genome body 2	body	SON	MJ-122	Guaymas, Sonora, Mexico	1998	Allan and Matzkin 2019	78915288	71435027	90.52	71850282	91.05	SAMN14832871
SON Genome body 3	body	SON	MJ-122	Guaymas, Sonora, Mexico	1998	Allan and Matzkin 2019	80732654	74798006	92.65	75148995	93.08	SAMN14832872
