# Supplementary material for: Contributions of cis- and trans-Regulatory Evolution to Transcriptomic Divergence across Populations in the Drosophila mojavensis Larval Brain
Source: Genome Biol Evol. 2020 Jul 11;12(8):1407–18. doi: 10.1093/gbe/evaa145 (PMC7495911; doi:10.1093/gbe/evaa145)
Supplement: evaa145_Supplementary_Data [file evaa145_supplementary_data.zip › gbe_TableS2_new.csv]

D. mojavensis Transcript	D. mojavensis Gene	D. melanogaster Gene	D. melanogaster Symbol	log2 fold change (CI/SON)	FDR corrected P-value	Tissue/Comparison
FBtr0174016	FBgn0145921	NA	GILT2	-6.32994254496427	8.14E-39	body (single genotype)
FBtr0171970	FBgn0143767	FBgn0050101	CG43164	5.95567453215036	5.28E-38	body (single genotype)
FBtr0168966	FBgn0140799	FBgn0002564	rempA	-5.32477952793307	5.91E-30	body (single genotype)
FBtr0167366	FBgn0139179	FBgn0003048	CG4666	-5.16795679507853	5.45E-29	body (single genotype)
FBtr0169183	FBgn0140967	FBgn0032791	CG13083	-4.467554922987	2.21E-21	body (single genotype)
FBtr0161564	FBgn0133470	FBgn0039084	CG3505	-3.66691336860848	1.88E-17	body (single genotype)
FBtr0169220	FBgn0140980	FBgn0000153	CG18094	3.59949051443873	4.58E-17	body (single genotype)
FBtr0175511	FBgn0147345	FBgn0038660	CG18764	3.4493281992162	1.14E-15	body (single genotype)
FBtr0169534	FBgn0141410	FBgn0034512	CG18067	-3.5356379587292	3.32E-15	body (single genotype)
FBtr0167919	FBgn0139666	FBgn0038704	CG5316	-3.93991939599599	5.11E-14	body (single genotype)
FBtr0174901	FBgn0146787	FBgn0037975	Cyp12e1	-3.28824496863107	8.66E-14	body (single genotype)
FBtr0167428	FBgn0139371	FBgn0063498	GstE2	3.60115915415976	1.14E-13	body (single genotype)
FBtr0428527	FBgn0143630	FBgn0050361	mtt	-3.15140904730254	1.96E-13	body (single genotype)
FBtr0162267	FBgn0134066	FBgn0036537	pHCl	-3.50274559255542	1.02E-12	body (single genotype)
FBtr0423972	FBgn0135875	FBgn0032749	Tollo	-3.41151098801207	2.6E-12	body (single genotype)
FBtr0171603	FBgn0143412	FBgn0087011	NA	3.06296431275551	8.42E-12	body (single genotype)
FBtr0164779	FBgn0136566	FBgn0036436	CG33263	-3.31061278165953	1.66E-11	body (single genotype)
FBtr0165446	FBgn0136808	FBgn0032514	CG9302	2.91377405468328	1.67E-11	body (single genotype)
FBtr0171715	FBgn0143630	FBgn0050361	NA	-3.12133426382948	2.35E-11	body (single genotype)
FBtr0174009	FBgn0145918	FBgn0039099	Obp83ef	2.83003593024705	3.19E-11	body (single genotype)
FBtr0168163	FBgn0140027	FBgn0031381	Idgf1	3.00361829794456	3.19E-11	body (single genotype)
FBtr0432301	FBgn0281578	NA	NA	3.32689434778071	8.13E-11	body (single genotype)
FBtr0173505	FBgn0145322	FBgn0267408	CG10550	3.05614307803753	2.4E-10	body (single genotype)
FBtr0422331	FBgn0134302	FBgn0036767	Fbp1	-2.91732297719077	2.53E-10	body (single genotype)
FBtr0175185	FBgn0147048	FBgn0039754	CG9737	-2.67127444622334	6.43E-10	body (single genotype)
FBtr0428444	FBgn0138921	NA	NA	2.92065448617217	8.23E-10	body (single genotype)
FBtr0167714	FBgn0139477	FBgn0053281	Jon25Biii	2.86718817157479	2.04E-09	body (single genotype)
FBtr0430008				3.57862097384733	2.98E-09	body (single genotype)
FBtr0163407	FBgn0135167	FBgn0003149	CG43783	-2.63663549327628	3.09E-09	body (single genotype)
FBtr0162969	FBgn0134802	FBgn0032078	CG13676	-2.87495300020841	3.17E-09	body (single genotype)
FBtr0423716	FBgn0146670	FBgn0261015	bowl	2.83385573817221	7.58E-09	body (single genotype)
FBtr0171623	FBgn0143501	FBgn0050401	CG11474	2.59181617176222	8.29E-09	body (single genotype)
FBtr0166878	FBgn0138516	FBgn0031971	mei-P26	-2.53382365172936	1.02E-08	body (single genotype)
FBtr0168213	FBgn0140088	NA	CG9021	-2.50359494986917	1.42E-08	body (single genotype)
FBtr0175591	FBgn0147489	FBgn0037608	BigH1	-2.80542747348649	3.44E-08	body (single genotype)
FBtr0170553	FBgn0142451	FBgn0034564	CG9344	-2.77521796290846	5.49E-08	body (single genotype)
FBtr0174947	FBgn0146788	FBgn0037973	CG18547	2.97464966745524	7.5E-08	body (single genotype)
FBtr0170012	FBgn0141924	FBgn0035027	CG18446	2.40642436897414	8.75E-08	body (single genotype)
FBtr0168172	FBgn0140059	NA	Npc2a	2.35168008590707	8.75E-08	body (single genotype)
FBtr0174019	FBgn0145921	NA	NA	2.9401285440226	1.13E-07	body (single genotype)
FBtr0170671	FBgn0142537	FBgn0033376	CG10194	2.70993392001634	1.15E-07	body (single genotype)
FBtr0430693	FBgn0146016	NA	NA	-2.35442133091711	1.21E-07	body (single genotype)
FBtr0174846	FBgn0146735	FBgn0043791	CG8132	-2.63449077155105	1.25E-07	body (single genotype)
FBtr0164217	FBgn0135987	NA	jv	-2.23727690491374	3.16E-07	body (single genotype)
FBtr0169500	FBgn0141410	FBgn0034512	CG30151	2.21892690191631	8.78E-07	body (single genotype)
FBtr0167355	FBgn0139118	FBgn0029838	CG14439	2.73696559416621	8.78E-07	body (single genotype)
FBtr0161226	FBgn0133077	FBgn0046763	Rad1	2.20890018500833	8.78E-07	body (single genotype)
FBtr0424108	FBgn0133547	FBgn0038842	CG13840	-2.13784086960224	1.25E-06	body (single genotype)
FBtr0170169	FBgn0142061	FBgn0033501	CG12911	2.14791738880449	1.44E-06	body (single genotype)
FBtr0174737	FBgn0146625	FBgn0051278	Dot	-2.32057915131934	2.1E-06	body (single genotype)
FBtr0422445	FBgn0143612	FBgn0033999	CG30197	2.3783586284562	2.15E-06	body (single genotype)
FBtr0170512	FBgn0142448	FBgn0000044	Cib2	-2.15002957074798	2.15E-06	body (single genotype)
FBtr0168724	FBgn0140547	NA	santa-maria	2.35082424052182	2.83E-06	body (single genotype)
FBtr0430595	FBgn0135235	FBgn0250911	NA	2.07090502468693	3.14E-06	body (single genotype)
FBtr0429243	FBgn0139452	FBgn0020906	Jon25Bi	-2.32924524518416	3.43E-06	body (single genotype)
FBtr0425610	FBgn0139434	NA	NA	-2.36415633027666	3.78E-06	body (single genotype)
FBtr0161269	FBgn0133145	FBgn0039612	CG5379	2.05394297452743	4.73E-06	body (single genotype)
FBtr0168195	FBgn0140061	NA	NA	-2.03077439194664	5.3E-06	body (single genotype)
FBtr0162497	FBgn0134322	FBgn0037128	CG11248	2.00984778595635	6.41E-06	body (single genotype)
FBtr0171475	FBgn0143281	FBgn0010078	CG30411	-2.20545521059378	7.63E-06	body (single genotype)
FBtr0170855	FBgn0142808	FBgn0033817	Tsp42Ep	2.02782477074881	7.86E-06	body (single genotype)
FBtr0168044	FBgn0139882	FBgn0028398	Oatp33Ea	-1.98283604255966	8.66E-06	body (single genotype)
FBtr0171208	FBgn0142876	FBgn0032147	GstE11	2.04685381343061	9.17E-06	body (single genotype)
FBtr0167429	FBgn0139372	FBgn0063498	GstE2	-2.20361125042939	1.08E-05	body (single genotype)
FBtr0168368				2.02777731541827	1.08E-05	body (single genotype)
FBtr0429641	FBgn0280391	NA	NA	2.548343909485	1.23E-05	body (single genotype)
FBtr0167410	FBgn0139355	FBgn0032337	Akh	-2.24556746868223	1.36E-05	body (single genotype)
FBtr0173919	FBgn0145851	FBgn0039862	CG2006	-1.93760661582183	1.82E-05	body (single genotype)
FBtr0173190	FBgn0145049	FBgn0039827	CG1544	-2.12806503878829	1.82E-05	body (single genotype)
FBtr0170840	FBgn0142734	FBgn0015040	Sans	-2.5018807592266	1.83E-05	body (single genotype)
FBtr0174131	FBgn0146022	FBgn0051075	CG31076	2.55799545312089	1.99E-05	body (single genotype)
FBtr0169335	FBgn0141144	FBgn0037205	NA	-2.32056641942914	2.5E-05	body (single genotype)
FBtr0175450	FBgn0147279	FBgn0038201	CG14356	1.89263633632206	2.63E-05	body (single genotype)
FBtr0430249	FBgn0147046	FBgn0039756	CG9743	-1.9265436264242	2.75E-05	body (single genotype)
FBtr0426652	FBgn0145443	FBgn0086691	CG18528	-1.8389213130851	5.31E-05	body (single genotype)
FBtr0174895	FBgn0146770	FBgn0037817	Cyp12e1	-1.82240439336876	6.55E-05	body (single genotype)
FBtr0167783	FBgn0139522	NA	LysB	-2.4594316186373	6.64E-05	body (single genotype)
FBtr0174789	FBgn0146673	FBgn0046874	Pif1A	1.89859433909604	6.93E-05	body (single genotype)
FBtr0162155	FBgn0133889	FBgn0027343	Bace	-1.87958895359926	7.36E-05	body (single genotype)
FBtr0169799	FBgn0141665	FBgn0011286	CG8740	1.96711316771243	7.54E-05	body (single genotype)
FBtr0172956	FBgn0144707	FBgn0038973	CG7714	1.96999486216235	7.68E-05	body (single genotype)
FBtr0432159	FBgn0146227	NA	NA	2.37567366665889	7.8E-05	body (single genotype)
FBtr0170554	FBgn0142482	FBgn0034612	CG9344	-1.79172050611563	9.04E-05	body (single genotype)
FBtr0173353	FBgn0145193	FBgn0037999	msi	2.04106265662189	9.74E-05	body (single genotype)
FBtr0168235	FBgn0140109	FBgn0051823	NA	-2.47508488294878	0.000104793	body (single genotype)
FBtr0429118	FBgn0143037	FBgn0260767	CG42565	-2.05412093874665	0.000131648	body (single genotype)
FBtr0169425	FBgn0141293	FBgn0034567	Amyrel	1.88981708224958	0.000136262	body (single genotype)
FBtr0171353	FBgn0143137	FBgn0033033	CG12935	1.78099380367206	0.000141845	body (single genotype)
FBtr0428576	FBgn0146631	NA	NA	-1.84616024807533	0.000183622	body (single genotype)
FBtr0161387	FBgn0133197	FBgn0061476	d	1.74295603200859	0.000183747	body (single genotype)
FBtr0171629	FBgn0143605	FBgn0050197	NA	1.85466996503786	0.000197717	body (single genotype)
FBtr0169419	FBgn0141197	FBgn0034443	cer	-1.90725349211172	0.00019806	body (single genotype)
FBtr0173916	FBgn0145828	NA	CG7142	-2.23285625716877	0.000211585	body (single genotype)
FBtr0172464	FBgn0144189	FBgn0053548	msta	2.49388077767666	0.00025044	body (single genotype)
FBtr0170114	FBgn0142015	FBgn0034296	qsm	-2.23141580198192	0.000269773	body (single genotype)
FBtr0162253	FBgn0134037	FBgn0031879	phm	-2.14532302820923	0.000304878	body (single genotype)
FBtr0173871	FBgn0145765	FBgn0038198	CG7523	-1.71807241055439	0.000341446	body (single genotype)
FBtr0174028	FBgn0146002	FBgn0039486	Lip3	-1.80531865490109	0.000350512	body (single genotype)
FBtr0165927	FBgn0136989	FBgn0262598	dmGlut	2.41397630390853	0.00039873	body (single genotype)
FBtr0174075	FBgn0146008	FBgn0003495	spz	1.77055088252235	0.000464049	body (single genotype)
FBtr0175505	FBgn0147295	FBgn0004644	CG3348	1.67572796464434	0.000526447	body (single genotype)
FBtr0167487	FBgn0139392	FBgn0035189	LysX	-1.64390306781216	0.000543576	body (single genotype)
FBtr0166492	FBgn0138185	FBgn0260400	NA	-1.67756310770271	0.000553004	body (single genotype)
FBtr0161849	FBgn0133629	NA	Sur	-1.75665085971052	0.000630632	body (single genotype)
FBtr0169938	FBgn0141813	FBgn0034628	muskelin	1.81064874778265	0.000674704	body (single genotype)
FBtr0162438	FBgn0134318	FBgn0264711	CG16775	2.54214941718218	0.000688315	body (single genotype)
FBtr0161736	FBgn0133596	FBgn0030332	CG17572	-1.71214258120233	0.000731605	body (single genotype)
FBtr0167430	FBgn0139378	FBgn0052364	GstE2	1.60898743960171	0.00074772	body (single genotype)
FBtr0422235	FBgn0133886	FBgn0032049	Bace	1.60411229743373	0.000767475	body (single genotype)
FBtr0173643	FBgn0145464	FBgn0045842	UK114	1.94144781764489	0.000811857	body (single genotype)
FBtr0423378	FBgn0146886	FBgn0001230	Spn27A	-1.71755825170696	0.000958707	body (single genotype)
FBtr0172843	FBgn0144611	FBgn0041181	CG15642	-1.67196253920844	0.00100809	body (single genotype)
FBtr0169420	FBgn0141234	FBgn0020506	cer	1.80250878031276	0.001027854	body (single genotype)
FBtr0173039	FBgn0144841	FBgn0051019	NA	-1.66368456138617	0.001258141	body (single genotype)
FBtr0167983	FBgn0139803	FBgn0040261	spz3	-1.62301110857034	0.001258141	body (single genotype)
FBtr0170651	FBgn0142521	FBgn0040780	phr	1.55542251557983	0.001382991	body (single genotype)
FBtr0167454	FBgn0139389	FBgn0004431	tut	1.58814585382406	0.001382991	body (single genotype)
FBtr0168339	FBgn0140214	FBgn0003046	tai	1.78392135259575	0.001442375	body (single genotype)
FBtr0424890	FBgn0280797			-1.63723096935787	0.001906642	body (single genotype)
FBtr0170953	FBgn0142851	FBgn0025583	Khc-73	2.34872815423108	0.002331648	body (single genotype)
FBtr0170849	FBgn0142795	FBgn0033137	Spn43Ad	1.66653849889458	0.002374121	body (single genotype)
FBtr0169783	FBgn0141634	FBgn0050460	CG10527	2.17333160288556	0.002499997	body (single genotype)
FBtr0167046	FBgn0138797	FBgn0260658	NA	-1.5190857617753	0.002511596	body (single genotype)
FBtr0423315	FBgn0140866	NA	slp2	1.64366697145969	0.002656824	body (single genotype)
FBtr0171575	FBgn0143396	FBgn0040232	Lsp2	-1.79260833668842	0.002730055	body (single genotype)
FBtr0160850				-1.99749314438943	0.002881654	body (single genotype)
FBtr0426000	FBgn0132996	FBgn0259992	CG42489	-2.06979696695477	0.00298923	body (single genotype)
FBtr0173778	FBgn0145551	FBgn0038504	Sur-8	-1.88227804112691	0.003120805	body (single genotype)
FBtr0427328	FBgn0280848	NA	NA	-1.5855942918593	0.003291145	body (single genotype)
FBtr0170700	FBgn0142565	NA	CG8777	-1.60895344728766	0.003291145	body (single genotype)
FBtr0172734	FBgn0144469	FBgn0030544	Dredd	-1.45753197697509	0.003688884	body (single genotype)
FBtr0162943	FBgn0134730	FBgn0035904	CG14965	-1.54161647079557	0.003810941	body (single genotype)
FBtr0161591	FBgn0133520	FBgn0038846	CG5646	-1.50443916889535	0.003868089	body (single genotype)
FBtr0175128	FBgn0147043	FBgn0039758	CG9733	2.45637829465974	0.004590139	body (single genotype)
FBtr0173046	FBgn0144853	FBgn0039804	Spn100A	1.54514881826516	0.004650925	body (single genotype)
FBtr0161111	FBgn0132970	FBgn0001311	Acyp2	1.60451529814256	0.005275444	body (single genotype)
FBtr0162645	FBgn0134458	FBgn0036416	Cht3	-1.57149777729391	0.005390641	body (single genotype)
FBtr0427749	FBgn0145201	FBgn0000592	CG4860	-2.15488560197817	0.00628754	body (single genotype)
FBtr0429127	FBgn0281658			1.50579519204949	0.006301523	body (single genotype)
FBtr0174576	FBgn0146420	FBgn0020385	pch2	1.40343717633908	0.006301523	body (single genotype)
FBtr0163973	FBgn0135846	FBgn0001229	CG9134	-1.41178185209772	0.006301523	body (single genotype)
FBtr0162799	FBgn0134605	FBgn0000053	in	-1.41129852078615	0.006301523	body (single genotype)
FBtr0429648	FBgn0280376	NA	NA	1.42747860446615	0.006687362	body (single genotype)
FBtr0164467	FBgn0136345	FBgn0036790	CG11221	-1.48833490120648	0.006977352	body (single genotype)
FBtr0430306	FBgn0147552	FBgn0043005	prt	1.4397782398896	0.007704826	body (single genotype)
FBtr0167265	FBgn0138920	FBgn0040069	CG6414	-1.5458241068142	0.008116321	body (single genotype)
FBtr0427242				1.4482913931779	0.008403559	body (single genotype)
FBtr0426488	FBgn0143628	NA	NA	-1.37069495320525	0.008410813	body (single genotype)
FBtr0430616	FBgn0280741	NA	NA	1.64171727901839	0.008791139	body (single genotype)
FBtr0175186	FBgn0147050	FBgn0038130	CG9747	-1.36378262758934	0.008863664	body (single genotype)
FBtr0175104	FBgn0147000	NA	CG31235	1.37346590379605	0.008863664	body (single genotype)
FBtr0162548	FBgn0134331	FBgn0036208	CG14572	1.40457760590628	0.008863664	body (single genotype)
FBtr0165267	FBgn0136769	FBgn0030510	GNBP1	1.4155884616842	0.009012797	body (single genotype)
FBtr0170001	FBgn0141891	FBgn0034075	CG2736	-1.3970927385407	0.009043732	body (single genotype)
FBtr0426230	FBgn0133308	FBgn0038795	AstA-R2	1.66457966878452	0.009326266	body (single genotype)
FBtr0428940	FBgn0144886	FBgn0038827	Fancd2	1.83841085772575	0.009366073	body (single genotype)
FBtr0424299	FBgn0146475	FBgn0015011	NA	-1.36720554711087	0.009483083	body (single genotype)
FBtr0165721	FBgn0136836	FBgn0005666	bt	-1.34924753721339	0.010175325	body (single genotype)
FBtr0161850	FBgn0133629	NA	NA	-1.64829394836292	0.010175325	body (single genotype)
FBtr0430212	FBgn0142713	FBgn0033785	sug	1.36160897397665	0.012933626	body (single genotype)
FBtr0175295	FBgn0147102	FBgn0001149	GstD1	-1.37663088757025	0.013141664	body (single genotype)
FBtr0174711	FBgn0146576	FBgn0004577	cas	-1.52525625459689	0.013435123	body (single genotype)
FBtr0174454	FBgn0146454	FBgn0031907	CG5171	-1.31094296760566	0.014410314	body (single genotype)
FBtr0168069	FBgn0139921	FBgn0032614	Taf10	-1.32406383923135	0.014410314	body (single genotype)
FBtr0166896	FBgn0138516	FBgn0031971	Sirup	1.50534533265779	0.01588181	body (single genotype)
FBtr0427154	FBgn0139406	FBgn0028887	CG9119	1.46391460626232	0.016242642	body (single genotype)
FBtr0428021	FBgn0137994	FBgn0051774	NA	-1.30245151963166	0.016651715	body (single genotype)
FBtr0427025	FBgn0142157	FBgn0033465	NA	-1.56266383361238	0.016749565	body (single genotype)
FBtr0429567	FBgn0147519	FBgn0003375	NA	-1.36763112784678	0.016844993	body (single genotype)
FBtr0429390	FBgn0139979	FBgn0000422	Ddc	-1.29089290765384	0.017175848	body (single genotype)
FBtr0163429	FBgn0135206	NA	Reg-2	1.94442265210512	0.019116884	body (single genotype)
FBtr0424480	FBgn0143790	FBgn0001276	Drip	-1.51438182127554	0.019336568	body (single genotype)
FBtr0428160	FBgn0141463	FBgn0010397	NA	-1.48005452501141	0.019820935	body (single genotype)
FBtr0173659	FBgn0145510	FBgn0051414	SPE	1.33614195410706	0.019933394	body (single genotype)
FBtr0160851	FBgn0012567	FBgn0000055		1.27629852417956	0.02082796	body (single genotype)
FBtr0167769	FBgn0139510	FBgn0004425	CG33281	-1.63865037161514	0.020995934	body (single genotype)
FBtr0163881	FBgn0135715	NA	Peritrophin-15b	1.33634631208387	0.020995934	body (single genotype)
FBtr0426496	FBgn0136302	FBgn0036857	CG9629	1.26564392742696	0.022258009	body (single genotype)
FBtr0432576	FBgn0135827	NA	NA	-1.26065042737398	0.022258009	body (single genotype)
FBtr0164231	FBgn0135991	NA	NA	1.27738755114586	0.022258009	body (single genotype)
FBtr0174419	FBgn0146269	FBgn0037934	CG6830	1.26050699340807	0.023563041	body (single genotype)
FBtr0167612	FBgn0139451	FBgn0020906	CG42269	1.74634392648207	0.023563041	body (single genotype)
FBtr0429916	FBgn0134349	FBgn0086254	CG6084	-1.25438399827312	0.023742367	body (single genotype)
FBtr0170640	FBgn0142519	FBgn0003082	phr	1.30639936562882	0.024069822	body (single genotype)
FBtr0175544	FBgn0147447	FBgn0038037	modSP	-1.47511142771996	0.024367089	body (single genotype)
FBtr0164521	FBgn0136551	NA	NA	1.70335720152339	0.025571656	body (single genotype)
FBtr0175307	FBgn0147304	NA	NA	-1.41197769952979	0.025571656	body (single genotype)
FBtr0170797	FBgn0142652	FBgn0050052	CG34227	1.60025237174575	0.025571656	body (single genotype)
FBtr0170190	FBgn0142088	FBgn0028563	Ndg	1.26195753506243	0.025571656	body (single genotype)
FBtr0171628	FBgn0143554	FBgn0050503	CG11788	1.56766702374782	0.028405678	body (single genotype)
FBtr0173008	FBgn0144780	NA	CG10827	-1.2304654034481	0.028654204	body (single genotype)
FBtr0169883	FBgn0141795	FBgn0033725	CG3292	1.68512666264659	0.028654204	body (single genotype)
FBtr0167349	FBgn0139090	FBgn0029898	CG2444	-1.33387158442636	0.028654204	body (single genotype)
FBtr0163859	FBgn0135697	FBgn0040321	Cad74A	-1.29290703211107	0.028654204	body (single genotype)
FBtr0428846	FBgn0139915	FBgn0032726	CG10621	1.23625539012863	0.028761741	body (single genotype)
FBtr0173277	FBgn0145080	FBgn0039647	SP1029	1.31473571282042	0.029475157	body (single genotype)
FBtr0175506	FBgn0147335	FBgn0042205	hh	2.08912589047298	0.029655933	body (single genotype)
FBtr0161198	FBgn0133063	FBgn0026778	Mrp4	-1.47563751028282	0.0298338	body (single genotype)
FBtr0428680	FBgn0146596	FBgn0038858	CG5793	1.26517967766535	0.031077789	body (single genotype)
FBtr0174197	FBgn0146088	FBgn0001217	Cyp304a1	-1.24867562808188	0.031077789	body (single genotype)
FBtr0169320	FBgn0141123	NA	NC2alpha	1.51096191927738	0.031077789	body (single genotype)
FBtr0161295	FBgn0133150	FBgn0020907	CG14523	1.30793975660826	0.031077789	body (single genotype)
FBtr0161786	FBgn0133602	FBgn0000527	CG9360	1.22563846519231	0.032108213	body (single genotype)
FBtr0425821	FBgn0135086	FBgn0036285	hng3	1.77816926644207	0.032242691	body (single genotype)
FBtr0432336	FBgn0280630	NA	NA	1.54554781960781	0.032373335	body (single genotype)
FBtr0171921	FBgn0143747	FBgn0034741	NA	-1.49541091574286	0.032826373	body (single genotype)
FBtr0173974	FBgn0145890	FBgn0038180	CG31121	1.22455096981445	0.034085499	body (single genotype)
FBtr0170278	FBgn0142165	FBgn0033367	CG13742	-1.23552566900332	0.034179909	body (single genotype)
FBtr0433479	FBgn0141788	NA	NA	1.33031588038008	0.034601077	body (single genotype)
FBtr0162860	FBgn0134637	FBgn0010263	CG17032	-1.207400875539	0.03490468	body (single genotype)
FBtr0161139	FBgn0132999	FBgn0037601	kkv	1.38949545186027	0.035344859	body (single genotype)
FBtr0170006	FBgn0141897	FBgn0033458	Asph	-1.31332638413647	0.036333773	body (single genotype)
FBtr0423577	FBgn0138902	FBgn0029690	ft	-1.43902213982258	0.037539594	body (single genotype)
FBtr0173540	FBgn0145414	FBgn0039189	sxe2	-1.58496250072116	0.038107013	body (single genotype)
FBtr0426455	FBgn0142896	NA	NA	-1.29423636101831	0.039595256	body (single genotype)
FBtr0172188	FBgn0143893	FBgn0004784	resilin	1.2133162430174	0.040658884	body (single genotype)
FBtr0422210	FBgn0147552	FBgn0043005	NANS	-1.32834776508355	0.042378275	body (single genotype)
FBtr0166443	FBgn0138127	FBgn0030592	Clect27	-1.22473588587754	0.042378275	body (single genotype)
FBtr0161482	FBgn0133297	FBgn0039595	NijC	-1.85536029496844	0.043292797	body (single genotype)
FBtr0422092	FBgn0280391	NA	NA	-1.20889657885222	0.043654955	body (single genotype)
FBtr0168487	FBgn0140331	FBgn0027600	obst-B	1.17307782462081	0.043654955	body (single genotype)
FBtr0168116	FBgn0139956	FBgn0032507	kon	-1.36724540082193	0.043654955	body (single genotype)
FBtr0162886	FBgn0134698	FBgn0010223	CG5618	1.35997670273654	0.043654955	body (single genotype)
FBtr0432181	FBgn0281524	NA	NA	-1.40188059607514	0.045937345	body (single genotype)
FBtr0162036	FBgn0134072	NA	NA	1.38758428653804	0.047027049	body (single genotype)
FBtr0430026	FBgn0280822	NA	NA	1.39785633951634	0.047027049	body (single genotype)
FBtr0163318	FBgn0135158	FBgn0264305	CG7460	-1.16586621401103	0.047145176	body (single genotype)
FBtr0164587	FBgn0136497	FBgn0037126	CG14566	-1.36351493176041	0.047702667	body (single genotype)
FBtr0171236	FBgn0142951	FBgn0032822	Obp46a	-1.37320399682446	0.048327043	body (single genotype)
FBtr0169438	FBgn0141349	FBgn0034199	CG10205	-1.19286646903328	0.048931552	body (single genotype)
FBtr0167477	FBgn0139500	NA	NA	1.48149160564621	0.049161794	body (single genotype)
FBtr0168283	FBgn0140135	FBgn0001967	Ca-alpha1D	-1.39825875398763	6.75E-30	brain (multiple genotypes)
FBtr0175104	FBgn0146976	FBgn0004652	CG7705	1.57483182057812	1.67E-28	brain (multiple genotypes)
FBtr0174131	FBgn0146018	FBgn0039471	CG6277	1.37144663402091	1.67E-28	brain (multiple genotypes)
FBtr0162264	FBgn0134056	FBgn0001089	uif	1.23672823057961	3.37E-26	brain (multiple genotypes)
FBtr0173799	FBgn0145645	FBgn0085345	Tb	1.17231932894839	4.18E-24	brain (multiple genotypes)
FBtr0167784	FBgn0139554	FBgn0032414	NA	-1.73047072712451	2.81E-22	brain (multiple genotypes)
FBtr0161796	FBgn0133620	FBgn0021750	e	2.70476324303271	8.49E-22	brain (multiple genotypes)
FBtr0175307	FBgn0147304	NA	NA	-2.49167277095051	5.21E-21	brain (multiple genotypes)
FBtr0173198	FBgn0145063	FBgn0039685	CG1544	-2.22026612022806	1.07E-20	brain (multiple genotypes)
FBtr0427205	FBgn0280601	NA	NA	1.3767458192936	2.62E-19	brain (multiple genotypes)
FBtr0426902	FBgn0138970	NA	NA	-2.56444907904913	4.58E-19	brain (multiple genotypes)
FBtr0171372	FBgn0143184	FBgn0034047	scaf	1.00518315208914	7.92E-18	brain (multiple genotypes)
FBtr0171619	FBgn0143428	FBgn0053519	CG41520	-1.679298165376	1.22E-16	brain (multiple genotypes)
FBtr0170701	FBgn0142566	FBgn0034553	NA	-1.65776780859776	1.53E-16	brain (multiple genotypes)
FBtr0168784	FBgn0140629	FBgn0031608	ine	0.965143674629067	1.71E-16	brain (multiple genotypes)
FBtr0173441	FBgn0145280	FBgn0028945	CG2016	1.49767042263987	5.25E-15	brain (multiple genotypes)
FBtr0164843	FBgn0136697	FBgn0032810	dib	-1.64616361299146	5.7E-14	brain (multiple genotypes)
FBtr0175450	FBgn0147183	FBgn0039671	CG31041	1.007604902986	7.89E-13	brain (multiple genotypes)
FBtr0170022	FBgn0141930	FBgn0033212	CG3511	1.33126448578942	7.89E-13	brain (multiple genotypes)
FBtr0168853	FBgn0140732	FBgn0031717	Oscillin	-1.33318007189628	8.79E-13	brain (multiple genotypes)
FBtr0431480	FBgn0135443	FBgn0035968	ple	-1.28776374823385	9.51E-13	brain (multiple genotypes)
FBtr0168390	FBgn0140254	FBgn0031800	Obp28a	0.879341663992301	1.35E-12	brain (multiple genotypes)
FBtr0163959	FBgn0135803	FBgn0035199	CG32100	1.09058981265362	2.29E-12	brain (multiple genotypes)
FBtr0163151	FBgn0134975	FBgn0261682	CG15822	1.11040903667614	4.69E-12	brain (multiple genotypes)
FBtr0174331	FBgn0146199	NA	alpha-Est3	1.95638469913199	7.63E-12	brain (multiple genotypes)
FBtr0425217	FBgn0133426	NA	NA	-1.8174635676087	1.85E-11	brain (multiple genotypes)
FBtr0164467	FBgn0136321	FBgn0037144	CG9449	1.40898928044329	2.41E-11	brain (multiple genotypes)
FBtr0175114	FBgn0147018	FBgn0039492	NA	0.995036904866742	2.93E-11	brain (multiple genotypes)
FBtr0424431	FBgn0141189	FBgn0003067	CG6701	-0.897535990044362	2.95E-11	brain (multiple genotypes)
FBtr0173919	FBgn0145829	NA	NA	-1.02330426037171	5.49E-11	brain (multiple genotypes)
FBtr0164466	FBgn0136281	FBgn0036875	CG9451	1.04461328308043	1.21E-10	brain (multiple genotypes)
FBtr0163429	FBgn0135196	FBgn0016715	CAH2	1.61274565723469	2.56E-10	brain (multiple genotypes)
FBtr0175478	FBgn0147292	FBgn0040609	PK1-R	1.44670737755808	2.93E-10	brain (multiple genotypes)
FBtr0162811	FBgn0134632	FBgn0036547	ade3	1.10770811111315	2.93E-10	brain (multiple genotypes)
FBtr0170413	FBgn0142213	FBgn0033133	Tsp42Ec	-2.00688638558524	6.53E-10	brain (multiple genotypes)
FBtr0168512	FBgn0140528	FBgn0035112	CG13877	-1.48079194476256	1.3E-09	brain (multiple genotypes)
FBtr0167348	FBgn0138985	FBgn0023537	CG11382	1.02075463821476	1.4E-09	brain (multiple genotypes)
FBtr0174268	FBgn0146156	FBgn0039153	alpha-Man-Ib	1.54671162955749	2.45E-09	brain (multiple genotypes)
FBtr0164458	FBgn0136280	FBgn0036876	Oat	1.25175230786503	2.77E-09	brain (multiple genotypes)
FBtr0174683	FBgn0146554	FBgn0004878	Bili	-1.4503536124864	2.96E-09	brain (multiple genotypes)
FBtr0165175	FBgn0137202	NA	NA	-1.18227836249974	3.12E-09	brain (multiple genotypes)
FBtr0423797	FBgn0139800	FBgn0264695	Mhc	-0.938454054431629	3.12E-09	brain (multiple genotypes)
FBtr0163843	FBgn0135570	FBgn0261563	Dhc62B	-2.11864449644963	4.64E-09	brain (multiple genotypes)
FBtr0167702	FBgn0139453	FBgn0031653	Jon25Bi	0.841889165022553	8.58E-09	brain (multiple genotypes)
FBtr0426163	FBgn0280735	NA	NA	1.58941499196784	1.54E-08	brain (multiple genotypes)
FBtr0424496	FBgn0143219	NA	VGAT	1.60583169281301	1.54E-08	brain (multiple genotypes)
FBtr0161198	FBgn0133008	FBgn0037279	CG12171	1.0075897578869	1.82E-08	brain (multiple genotypes)
FBtr0162296	FBgn0134191	FBgn0035176	Muc26B	-0.774603166830883	2.33E-08	brain (multiple genotypes)
FBtr0166492	FBgn0138139	FBgn0261710	nocte	-0.79533037325729	2.74E-08	brain (multiple genotypes)
FBtr0174040	FBgn0146008	FBgn0003495	CG6074	-0.825896490979551	4.18E-08	brain (multiple genotypes)
FBtr0171173	FBgn0142869	FBgn0034354	CG17633	1.07120387307158	4.36E-08	brain (multiple genotypes)
FBtr0161101	FBgn0132918	FBgn0038348	Esyt2	-0.993088745391735	6.73E-08	brain (multiple genotypes)
FBtr0173905	FBgn0145819	FBgn0038595	CG2931	1.2460500824352	1.02E-07	brain (multiple genotypes)
FBtr0162212	FBgn0133934	FBgn0004647	fz3	1.87408103602915	1.03E-07	brain (multiple genotypes)
FBtr0168882	FBgn0140742	FBgn0031935	CG7214	-1.25967017189398	1.12E-07	brain (multiple genotypes)
FBtr0160959	FBgn0132833	FBgn0259685	CG6364	1.54112112793399	1.57E-07	brain (multiple genotypes)
FBtr0427839	FBgn0280254	NA	NA	1.70118936503564	2.15E-07	brain (multiple genotypes)
FBtr0422344	FBgn0145121	FBgn0037618	NA	-1.71594455873775	2.8E-07	brain (multiple genotypes)
FBtr0174024	FBgn0145961	FBgn0037386	NA	1.29836725190969	3.41E-07	brain (multiple genotypes)
FBtr0428724	FBgn0280750	NA	NA	-1.55877297674029	4.78E-07	brain (multiple genotypes)
FBtr0164841	FBgn0136870	NA	NA	-0.928908801525892	5.35E-07	brain (multiple genotypes)
FBtr0424603	FBgn0133237	FBgn0038946	rdhB	-1.14178870820471	6.49E-07	brain (multiple genotypes)
FBtr0175605	FBgn0147508	NA	CG5860	0.624375612536005	8.96E-07	brain (multiple genotypes)
FBtr0427430	FBgn0142365	FBgn0034117	CG7997	0.747383393035655	1.24E-06	brain (multiple genotypes)
FBtr0426663	FBgn0141409	FBgn0050151	CG30151	-0.756007867135937	1.32E-06	brain (multiple genotypes)
FBtr0429648	FBgn0280254	NA	NA	-0.757535502914191	1.37E-06	brain (multiple genotypes)
FBtr0164099	FBgn0135875	FBgn0032749	Phlpp	0.888684922333271	1.4E-06	brain (multiple genotypes)
FBtr0169748	FBgn0141548	FBgn0043575	CG18003	0.703292151551219	1.9E-06	brain (multiple genotypes)
FBtr0164668	FBgn0136497	FBgn0037126	CG14567	1.28017591786043	2.37E-06	brain (multiple genotypes)
FBtr0174790	FBgn0146675	FBgn0031571	Pif1B	-0.928931597102215	2.5E-06	brain (multiple genotypes)
FBtr0164251	FBgn0136114	FBgn0031741	yellow-c	1.2667865406949	2.94E-06	brain (multiple genotypes)
FBtr0173411	FBgn0145201	FBgn0000592	Est-6	0.773984827332255	3.66E-06	brain (multiple genotypes)
FBtr0164690	FBgn0136517	FBgn0036410	Cpr78E	0.720737459028605	4.14E-06	brain (multiple genotypes)
FBtr0170470	FBgn0142390	FBgn0261787	Hr38	1.05225623713142	5.71E-06	brain (multiple genotypes)
FBtr0163840	FBgn0135872	NA	NA	-0.708350812306319	6E-06	brain (multiple genotypes)
FBtr0162329	FBgn0134288	FBgn0036950	CG9628	1.42922558777361	1.01E-05	brain (multiple genotypes)
FBtr0163490	FBgn0135350	FBgn0028534	CG32354	-0.78681647973579	1.04E-05	brain (multiple genotypes)
FBtr0168323	FBgn0140342	NA	NA	1.33953000854891	1.59E-05	brain (multiple genotypes)
FBtr0429449	FBgn0147549	FBgn0038045	NA	-0.675522597764866	1.59E-05	brain (multiple genotypes)
FBtr0430073	FBgn0135737	FBgn0037083	NA	-1.11406831356782	1.59E-05	brain (multiple genotypes)
FBtr0423802	FBgn0144194	FBgn0030640	Glt	-0.79928518586435	1.69E-05	brain (multiple genotypes)
FBtr0425471	FBgn0142202	FBgn0029508	CG4734	-0.592611938851159	1.87E-05	brain (multiple genotypes)
FBtr0173508	FBgn0145356	FBgn0026314	AOX1	-0.798144509744675	1.98E-05	brain (multiple genotypes)
FBtr0174198	FBgn0146103	FBgn0002773	Hsc70-2	-1.17682011051551	2.44E-05	brain (multiple genotypes)
FBtr0429916	FBgn0134349	FBgn0086254	CG6084	0.588335020570772	2.5E-05	brain (multiple genotypes)
FBtr0432356	FBgn0281330	NA	NA	0.922543859920004	2.5E-05	brain (multiple genotypes)
FBtr0426157	FBgn0146011	FBgn0039475	CG34136	-0.680325957097968	2.5E-05	brain (multiple genotypes)
FBtr0426444	FBgn0137294	FBgn0031327	CG3246	0.651384290739334	2.63E-05	brain (multiple genotypes)
FBtr0164392	FBgn0136422	FBgn0023094	cyc	0.676671552239574	2.77E-05	brain (multiple genotypes)
FBtr0423468	FBgn0146495	NA	NA	0.654157243051388	2.96E-05	brain (multiple genotypes)
FBtr0164667	FBgn0136696	NA	NA	0.765206484078802	3.9E-05	brain (multiple genotypes)
FBtr0164176	FBgn0135891	FBgn0004865	Eip78C	-1.29344571837585	3.95E-05	brain (multiple genotypes)
FBtr0168478	FBgn0140331	FBgn0027600	CG4619	-1.01892650334164	4.44E-05	brain (multiple genotypes)
FBtr0166416	FBgn0138054	FBgn0029751	fred	0.697341430315475	4.54E-05	brain (multiple genotypes)
FBtr0429243	FBgn0139451	FBgn0020906	Jon25Bi	-0.719295445675961	4.74E-05	brain (multiple genotypes)
FBtr0171596	FBgn0143406	NA	cmet	0.923576756289368	4.89E-05	brain (multiple genotypes)
FBtr0166706	FBgn0138341	FBgn0052547	CG7358	0.965123860698775	5.47E-05	brain (multiple genotypes)
FBtr0170436	FBgn0142281	NA	pwn	-0.582815240360695	6.21E-05	brain (multiple genotypes)
FBtr0173785	FBgn0145612	FBgn0243586	Sur-8	1.41419192222119	6.46E-05	brain (multiple genotypes)
FBtr0430740	FBgn0144805	FBgn0037387	CG1213	1.02026758833994	6.6E-05	brain (multiple genotypes)
FBtr0170076	FBgn0141989	FBgn0028622	JhI-26	-0.616135142252063	6.81E-05	brain (multiple genotypes)
FBtr0429622	FBgn0141675	FBgn0033353	RyR	0.810877988709485	6.85E-05	brain (multiple genotypes)
FBtr0175348	FBgn0147126	FBgn0040279	NPFR	-0.616629388224029	7.35E-05	brain (multiple genotypes)
FBtr0162972	FBgn0134829	FBgn0035985	C1GalTA	-0.682540762710286	7.51E-05	brain (multiple genotypes)
FBtr0165732	FBgn0136844	FBgn0264301	bt	1.15297102031442	8.35E-05	brain (multiple genotypes)
FBtr0425171	FBgn0135913	FBgn0035300	SCOT	0.793488808101247	8.35E-05	brain (multiple genotypes)
FBtr0172248	FBgn0143955	FBgn0033446	dila	-0.776899854765576	9.97E-05	brain (multiple genotypes)
FBtr0429710	FBgn0280392			0.884446530716135	0.000107487	brain (multiple genotypes)
FBtr0174281	FBgn0146185	FBgn0028984	Cad99C	0.902450639190402	0.000110986	brain (multiple genotypes)
FBtr0169971	FBgn0141833	FBgn0039916	Ekar	1.08664973465617	0.000110986	brain (multiple genotypes)
FBtr0161479	FBgn0133267	FBgn0038079	Gnmt	-1.74770609291192	0.000123706	brain (multiple genotypes)
FBtr0428430	FBgn0147596	FBgn0085438	CG34409	-0.935634459916709	0.00013517	brain (multiple genotypes)
FBtr0170507	FBgn0142429	FBgn0034540	CG13436	-0.73023575962816	0.000162122	brain (multiple genotypes)
FBtr0168340	FBgn0140229	FBgn0033315	Pcp	1.0325582455571	0.000166793	brain (multiple genotypes)
FBtr0160872	FBgn0084656	FBgn0013763	Adh	0.905933795342704	0.00019372	brain (multiple genotypes)
FBtr0173489	FBgn0145297	FBgn0039321	CG10562	0.953150812876111	0.000194556	brain (multiple genotypes)
FBtr0167846	FBgn0139616	NA	mas	-0.937674947300561	0.000200038	brain (multiple genotypes)
FBtr0424786	FBgn0141439	FBgn0033302	Mal-A2	-0.574808142037651	0.000217005	brain (multiple genotypes)
FBtr0427000	FBgn0280256	NA	NA	0.957466347480769	0.000226345	brain (multiple genotypes)
FBtr0168851	FBgn0140732	FBgn0031717	MFS3	0.944684951123801	0.000235679	brain (multiple genotypes)
FBtr0168459	FBgn0140302	FBgn0028940	CG10659	0.974633879266881	0.000260765	brain (multiple genotypes)
FBtr0166068	FBgn0137472	FBgn0014340	Vps4	0.698622340267209	0.000270205	brain (multiple genotypes)
FBtr0173316	FBgn0145319	NA	NA	0.675659194133675	0.000328734	brain (multiple genotypes)
FBtr0427933	FBgn0136616	FBgn0036121	CG4914	-0.535156819090381	0.00033409	brain (multiple genotypes)
FBtr0174345	FBgn0146202	FBgn0261393	NA	0.847328837526624	0.000342783	brain (multiple genotypes)
FBtr0173046	FBgn0144847	FBgn0039795	CG31019	1.17524305950041	0.000346174	brain (multiple genotypes)
FBtr0174155	FBgn0146026	FBgn0039490	CG5882	0.687699276826806	0.000353489	brain (multiple genotypes)
FBtr0174542	FBgn0146346	NA	NA	0.839185456186779	0.000474954	brain (multiple genotypes)
FBtr0169395	FBgn0141145	FBgn0034909	CG4797	0.919976060448985	0.000484692	brain (multiple genotypes)
FBtr0168312	FBgn0140182	FBgn0259998	neb	-1.11899598773246	0.000506802	brain (multiple genotypes)
FBtr0163213	FBgn0135150	FBgn0036749	NA	-0.496377299144184	0.000529522	brain (multiple genotypes)
FBtr0170858	FBgn0142808	FBgn0033817	GstE14	-0.770739076053605	0.000541668	brain (multiple genotypes)
FBtr0428694	FBgn0142036	FBgn0033093	PPO1	0.726994497856236	0.000548651	brain (multiple genotypes)
FBtr0170627	FBgn0142505	FBgn0041087	CG13151	0.828637033545428	0.00055559	brain (multiple genotypes)
FBtr0170054	FBgn0141985	FBgn0028424	JhI-26	-0.84094173184897	0.00065329	brain (multiple genotypes)
FBtr0168741	FBgn0140557	FBgn0032297	CG17124	0.700669822069657	0.000688428	brain (multiple genotypes)
FBtr0169853	FBgn0141762	FBgn0034859	RabX1	1.49739946874014	0.000717669	brain (multiple genotypes)
FBtr0169131	FBgn0140878	FBgn0032361	CG6465	0.662697845697336	0.000722503	brain (multiple genotypes)
FBtr0162020	FBgn0133761	FBgn0004170	CG14812	0.866733469136536	0.00080497	brain (multiple genotypes)
FBtr0175295	FBgn0147102	FBgn0001149	Trissin	1.07244549542116	0.000813258	brain (multiple genotypes)
FBtr0424705	FBgn0134310	NA	NA	1.14943638818763	0.000854368	brain (multiple genotypes)
FBtr0433491	FBgn0147468	FBgn0261436	Cyp9f2	-0.579352163309761	0.00090175	brain (multiple genotypes)
FBtr0168717	FBgn0140519	FBgn0031542	CG3513	0.487694716283065	0.00090175	brain (multiple genotypes)
FBtr0173294	FBgn0145132	FBgn0039339	CG11762	-0.775121091671132	0.000916933	brain (multiple genotypes)
FBtr0428688	FBgn0142683	FBgn0000078	CG3290	-1.43849647210283	0.000924038	brain (multiple genotypes)
FBtr0422669	FBgn0140475	NA	Fbp2	-0.542580976826742	0.001008755	brain (multiple genotypes)
FBtr0173118	FBgn0144964	FBgn0032422	atilla	1.17373661539233	0.00109262	brain (multiple genotypes)
FBtr0174625	FBgn0146465	FBgn0031908	gudu	0.690531769203211	0.001112145	brain (multiple genotypes)
FBtr0173901	FBgn0145801	FBgn0002563	CG31248	0.550448862310765	0.001112145	brain (multiple genotypes)
FBtr0170389	FBgn0142401	NA	NA	-0.923484569680108	0.001115532	brain (multiple genotypes)
FBtr0171943	FBgn0143751	FBgn0016684	CG4269	-0.537125800427195	0.001115532	brain (multiple genotypes)
FBtr0162285	FBgn0134107	FBgn0026320	CG18081	0.544370522092675	0.001126055	brain (multiple genotypes)
FBtr0174402	FBgn0146269	FBgn0037934	alpha-Man-IIb	-0.595684464075596	0.001127109	brain (multiple genotypes)
FBtr0426250	FBgn0141983	FBgn0034103	CG4302	-0.975631993553839	0.001197899	brain (multiple genotypes)
FBtr0426022	FBgn0139188	FBgn0051973	Cda5	-0.868180747663386	0.001231617	brain (multiple genotypes)
FBtr0423271	FBgn0142932	FBgn0033524	Cyp49a1	-0.947786597666655	0.001298269	brain (multiple genotypes)
FBtr0426448	FBgn0133607	FBgn0010225	Gel	0.476660635356224	0.001364306	brain (multiple genotypes)
FBtr0173190	FBgn0145049	FBgn0039827	Aph-4	-0.664923575995771	0.001437468	brain (multiple genotypes)
FBtr0164137				0.986872566014387	0.001447877	brain (multiple genotypes)
FBtr0168042	FBgn0139865	FBgn0032433	Ugt36Bc	-0.897144704793209	0.001489209	brain (multiple genotypes)
FBtr0170671	FBgn0142524	FBgn0033234	Atg10	0.568471641617714	0.001583786	brain (multiple genotypes)
FBtr0175441	FBgn0147438	FBgn0032382	Mal-B2	0.633448619249147	0.001586854	brain (multiple genotypes)
FBtr0429716	FBgn0136060	FBgn0052407	CG32407	-0.786890819497889	0.001633056	brain (multiple genotypes)
FBtr0428079	FBgn0146396	FBgn0039294	wg	-0.469944322680329	0.001734922	brain (multiple genotypes)
FBtr0424306	FBgn0143303	FBgn0003391	RpL23	-0.776372923094259	0.001784449	brain (multiple genotypes)
FBtr0163164	FBgn0135001	FBgn0001223	CG42729	-0.907838562644472	0.001840141	brain (multiple genotypes)
FBtr0423932	FBgn0137757	FBgn0261560	Thor	0.446529070517513	0.001962703	brain (multiple genotypes)
FBtr0428680	FBgn0146596	FBgn0038858	CG5793	0.705450820824182	0.002155554	brain (multiple genotypes)
FBtr0170152	FBgn0142039	FBgn0042083	CG3270	0.774917244125689	0.002156995	brain (multiple genotypes)
FBtr0431720	FBgn0143688	FBgn0032713	Lcp3	-1.15936892299596	0.002158526	brain (multiple genotypes)
FBtr0171744	FBgn0143632	FBgn0002571	mtt	0.802422626187115	0.002317283	brain (multiple genotypes)
FBtr0424464				0.496792145955693	0.002325489	brain (multiple genotypes)
FBtr0430853	FBgn0144174	NA	NA	0.704622932681835	0.00236126	brain (multiple genotypes)
FBtr0166925	FBgn0138516	FBgn0031971	Sirup	0.536262792677985	0.002472775	brain (multiple genotypes)
FBtr0170493	FBgn0142417	FBgn0035076	CG30051	-0.543891485178913	0.002478447	brain (multiple genotypes)
FBtr0433107	FBgn0280923	NA	NA	-0.539166785978511	0.002568075	brain (multiple genotypes)
FBtr0426028	FBgn0280870	NA	NA	0.870900738553304	0.002675268	brain (multiple genotypes)
FBtr0174992	FBgn0146840	FBgn0031848	CG8301	0.540426962395646	0.002906583	brain (multiple genotypes)
FBtr0167298	FBgn0138949	FBgn0031320	vanin-like	0.550178958515764	0.002985375	brain (multiple genotypes)
FBtr0172961	FBgn0144707	FBgn0038973	Pebp1	0.755302457656896	0.00298609	brain (multiple genotypes)
FBtr0163135	FBgn0134919	FBgn0035308	CG5704	-0.696519754296091	0.003035451	brain (multiple genotypes)
FBtr0426497	FBgn0140646	FBgn0028370	kek3	0.484524296798336	0.003167571	brain (multiple genotypes)
FBtr0432410	FBgn0132953	NA	NA	-0.869163749025487	0.003308109	brain (multiple genotypes)
FBtr0174305	FBgn0146198	FBgn0015571	Spn88Ea	0.957102041562286	0.003694093	brain (multiple genotypes)
FBtr0422336	FBgn0147502	FBgn0261932	mRpL19	0.60894546127214	0.00372964	brain (multiple genotypes)
FBtr0431097	FBgn0136890	FBgn0030569	CG9411	0.641579405796993	0.003813809	brain (multiple genotypes)
FBtr0175553	FBgn0147447	FBgn0038037	Cyp9f2	-0.63289421534862	0.003903236	brain (multiple genotypes)
FBtr0423716	FBgn0146652	FBgn0038291	cry	0.687961912936252	0.004472791	brain (multiple genotypes)
FBtr0169676	FBgn0141476	FBgn0034670	LamC	0.83759215246628	0.004472791	brain (multiple genotypes)
FBtr0427978	FBgn0138282	FBgn0030089	AP-1gamma	1.01970191444255	0.004672404	brain (multiple genotypes)
FBtr0423973	FBgn0143926	FBgn0040754	inaC	1.05046863385945	0.005048438	brain (multiple genotypes)
FBtr0431742	FBgn0144189	FBgn0053548	Ilp6	0.502459453231799	0.005198518	brain (multiple genotypes)
FBtr0422670	FBgn0134232	FBgn0045770	S-Lap3	0.955200390063595	0.005405672	brain (multiple genotypes)
FBtr0422542	FBgn0136131	FBgn0035211	CG2211	-0.648564033111207	0.005466597	brain (multiple genotypes)
FBtr0427708	FBgn0133774	FBgn0031033	sc	-0.438413100075975	0.005982353	brain (multiple genotypes)
FBtr0164537	FBgn0136496	FBgn0037127	CG42255	0.64577975849157	0.006577112	brain (multiple genotypes)
FBtr0428846	FBgn0139915	FBgn0032726	CG10621	0.827722719728774	0.006587464	brain (multiple genotypes)
FBtr0423812	FBgn0147344	FBgn0038720	CG6231	0.495479262760033	0.006604743	brain (multiple genotypes)
FBtr0429817	FBgn0281326	NA	NA	1.02974734339405	0.00696025	brain (multiple genotypes)
FBtr0431451	FBgn0085888	FBgn0035050	ST6Gal	-0.532561930342671	0.007380504	brain (multiple genotypes)
FBtr0173659	FBgn0145507	FBgn0039102	CG15536	0.527958332424451	0.007579858	brain (multiple genotypes)
FBtr0175471	FBgn0147279	FBgn0038201	PK1-R	0.458029573950512	0.007596895	brain (multiple genotypes)
FBtr0430636	FBgn0145727	FBgn0038533	CG9961	0.45504173711227	0.007721219	brain (multiple genotypes)
FBtr0162030	FBgn0133824	FBgn0030425	CG14219	0.534001086145578	0.007947104	brain (multiple genotypes)
FBtr0424020	FBgn0145903	FBgn0051676	CG9331	1.1639200186844	0.008041948	brain (multiple genotypes)
FBtr0422421	FBgn0141807	FBgn0033757	Cpr49Ae	1.07171961402908	0.008136569	brain (multiple genotypes)
FBtr0170439	FBgn0142336	FBgn0033048	Def	0.496254610061278	0.008852329	brain (multiple genotypes)
FBtr0426496	FBgn0136302	FBgn0036857	CG9629	0.45506141392769	0.008939316	brain (multiple genotypes)
FBtr0174134	FBgn0146026	FBgn0039490	CG31075	-0.409352623704643	0.009687527	brain (multiple genotypes)
FBtr0168802	FBgn0140630	FBgn0053002	CG15435	-0.438220983981063	0.010740823	brain (multiple genotypes)
FBtr0430934	FBgn0138799	FBgn0265575	yin	0.39689091236584	0.010823782	brain (multiple genotypes)
FBtr0425580	FBgn0146517	FBgn0011288	Snap25	0.414849347493742	0.011064409	brain (multiple genotypes)
FBtr0165397	FBgn0136808	FBgn0032514	CG12177	-0.534690218851224	0.011228048	brain (multiple genotypes)
FBtr0168541	FBgn0140404	FBgn0012036	CG16820	0.389081283669773	0.011838469	brain (multiple genotypes)
FBtr0424318	FBgn0147572	FBgn0003890	prt	0.799121010311472	0.012508509	brain (multiple genotypes)
FBtr0172703	FBgn0144389	FBgn0039930	al	-0.59069337962744	0.012929118	brain (multiple genotypes)
FBtr0431169	FBgn0135527	FBgn0003943	Ubi-p63E	0.392076680102752	0.013518938	brain (multiple genotypes)
FBtr0175276	FBgn0147069	FBgn0039020	CG8630	0.716589458134422	0.013693082	brain (multiple genotypes)
FBtr0162878	FBgn0134654	FBgn0001320	Rbp9	0.44503721127545	0.013693082	brain (multiple genotypes)
FBtr0424972	FBgn0147292	FBgn0040609	CG3348	0.482487722963085	0.014606998	brain (multiple genotypes)
FBtr0172184	FBgn0143840	NA	ix	1.14227385539223	0.015272808	brain (multiple genotypes)
FBtr0164815	FBgn0136642	FBgn0000449	CG6310	-0.685025571759277	0.015327642	brain (multiple genotypes)
FBtr0429808	FBgn0145661	FBgn0022359	Zip88E	-0.666192136420928	0.015384849	brain (multiple genotypes)
FBtr0164401	FBgn0136431	NA	NA	1.0192166757445	0.015872262	brain (multiple genotypes)
FBtr0172811	FBgn0144511	FBgn0028550	Tspo	0.979888304230162	0.016514626	brain (multiple genotypes)
FBtr0172045	FBgn0143781	FBgn0015872	CG30101	0.899775853571769	0.017028539	brain (multiple genotypes)
FBtr0175071	FBgn0146944	FBgn0038126	CG13606	0.591162509842022	0.017650221	brain (multiple genotypes)
FBtr0166426	FBgn0138092	FBgn0031629	CG17764	-0.3951249482728	0.017797587	brain (multiple genotypes)
FBtr0160785				-0.429935168981297	0.017923798	brain (multiple genotypes)
FBtr0161805	FBgn0133625	FBgn0028675	Aats-ser	0.402996308963403	0.018291671	brain (multiple genotypes)
FBtr0171887	FBgn0143709	FBgn0033873	CG17323	1.05433692254617	0.018623097	brain (multiple genotypes)
FBtr0169430	FBgn0141293	FBgn0034567	CG15651	-0.987900522399793	0.018623097	brain (multiple genotypes)
FBtr0424486	FBgn0142205	FBgn0032213	CG5390	-0.427164055568212	0.019760204	brain (multiple genotypes)
FBtr0432763	FBgn0143490	FBgn0034693	CG34206	-0.460521907566901	0.019760204	brain (multiple genotypes)
FBtr0433399	FBgn0280501	NA	NA	-0.36555598324751	0.019936092	brain (multiple genotypes)
FBtr0429097	FBgn0137006	FBgn0031538	mtsh	-1.17753818566608	0.020438194	brain (multiple genotypes)
FBtr0169972	FBgn0141857	FBgn0259211	nahoda	0.754312837730103	0.020485881	brain (multiple genotypes)
FBtr0423320	FBgn0141777	FBgn0034710	CG3520	0.64200341322597	0.020485881	brain (multiple genotypes)
FBtr0424304	FBgn0136999	FBgn0032010	CG8086	-0.526085799682208	0.02078169	brain (multiple genotypes)
FBtr0174816	FBgn0146684	FBgn0039272	TyrRII	-0.605571830555023	0.02078169	brain (multiple genotypes)
FBtr0160916	FBgn0132957	FBgn0032801	CG10165	0.68856876977235	0.02095238	brain (multiple genotypes)
FBtr0433378	FBgn0135004	FBgn0001225	Hsp26	1.15992833414527	0.021414211	brain (multiple genotypes)
FBtr0422426	FBgn0281163	NA	NA	-0.632335160821585	0.021868241	brain (multiple genotypes)
FBtr0173287	FBgn0145106	NA	CG14509	0.48960823581757	0.021868241	brain (multiple genotypes)
FBtr0174206	FBgn0146132	FBgn0039678	Obp99a	-0.426062290552019	0.022532525	brain (multiple genotypes)
FBtr0427613	FBgn0142182	FBgn0033826	PPO2	-0.698423740277612	0.022605922	brain (multiple genotypes)
FBtr0426585	FBgn0140359	FBgn0032495	CG5945	1.06874147481229	0.022679903	brain (multiple genotypes)
FBtr0423722	FBgn0133237	FBgn0038946	Zwilch	0.652672436014062	0.022779752	brain (multiple genotypes)
FBtr0160968	FBgn0132891	NA	Ugt86Da	0.664867990944165	0.022779752	brain (multiple genotypes)
FBtr0162218	FBgn0133946	FBgn0004959	N	-0.553827950612058	0.023098489	brain (multiple genotypes)
FBtr0423156	FBgn0137949	FBgn0017418	ari-1	0.378184543326187	0.023139945	brain (multiple genotypes)
FBtr0174197	FBgn0146042	FBgn0032264	CG7900	-0.689051372200186	0.023371637	brain (multiple genotypes)
FBtr0169279	FBgn0140981	FBgn0031381	b	-0.532583397473598	0.023483235	brain (multiple genotypes)
FBtr0425820	FBgn0136506	FBgn0037114	CG32447	0.360744974995342	0.023612237	brain (multiple genotypes)
FBtr0429769	FBgn0280780	NA	NA	-0.529312583819153	0.023968355	brain (multiple genotypes)
FBtr0174433	FBgn0146282	FBgn0038680	CG6830	-1.18077097773359	0.023968355	brain (multiple genotypes)
FBtr0164418	FBgn0136261	FBgn0022774	CG6839	0.784507853263988	0.024213123	brain (multiple genotypes)
FBtr0173809	FBgn0145652	FBgn0038312	CG34316	0.395306190475094	0.024244386	brain (multiple genotypes)
FBtr0169910	FBgn0141797	FBgn0033728	Cpr49Ac	0.436269402435648	0.024403429	brain (multiple genotypes)
FBtr0172837	FBgn0144523	FBgn0030642	Atf3	-0.503110045102162	0.025382551	brain (multiple genotypes)
FBtr0430791	FBgn0138831	FBgn0031630	CG15646	-0.363536650295878	0.025382551	brain (multiple genotypes)
FBtr0433386	FBgn0143247	FBgn0050411	CG4019	-0.633027670023356	0.026418137	brain (multiple genotypes)
FBtr0170817	FBgn0142683	FBgn0000078	Amy-d	-0.387397737283612	0.026703201	brain (multiple genotypes)
FBtr0171270	FBgn0142958	NA	CG10466	0.357943018650199	0.026728179	brain (multiple genotypes)
FBtr0432033	FBgn0145513	FBgn0039109	CG10365	0.446834568775797	0.026957037	brain (multiple genotypes)
FBtr0424856	FBgn0145013	NA	NA	0.366687465321215	0.026971259	brain (multiple genotypes)
FBtr0425288	FBgn0280801	NA	NA	0.943102808326581	0.026971259	brain (multiple genotypes)
FBtr0422526	FBgn0143240	FBgn0034885	loh	0.767970446097345	0.026971259	brain (multiple genotypes)
FBtr0423925	FBgn0134364	FBgn0036157	CG7560	0.588026199134959	0.027652726	brain (multiple genotypes)
FBtr0169975	FBgn0141860	FBgn0034281	grh	-0.507291349256567	0.027871242	brain (multiple genotypes)
FBtr0165456	FBgn0136836	FBgn0005666	CG9302	-0.70976943617404	0.028923355	brain (multiple genotypes)
FBtr0429504	FBgn0144404	FBgn0029932	CG4607	-0.947367142965702	0.029684418	brain (multiple genotypes)
FBtr0161023	FBgn0132913	FBgn0032117	CG34291	0.504555139366552	0.030670196	brain (multiple genotypes)
FBtr0432531	FBgn0138864	FBgn0023513	CG14803	0.465196975927198	0.030700007	brain (multiple genotypes)
FBtr0431252	FBgn0144093	NA	NA	-0.347679835440731	0.031286949	brain (multiple genotypes)
FBtr0422959	FBgn0142866	FBgn0032144	GstE9	-0.681335922434531	0.03136131	brain (multiple genotypes)
FBtr0430450	FBgn0138937	FBgn0029843	Nep1	-0.645472821334929	0.031603379	brain (multiple genotypes)
FBtr0430206	FBgn0145787	FBgn0051248	CG5500	0.515497681058056	0.031603379	brain (multiple genotypes)
FBtr0173839	FBgn0145672	FBgn0031451	Sodh-2	0.508562439537542	0.031809348	brain (multiple genotypes)
FBtr0161258	FBgn0133140	FBgn0038956	CG5379	-0.755795359257813	0.032781589	brain (multiple genotypes)
FBtr0161470	FBgn0133265	FBgn0038074	rdhB	-0.545678773191296	0.034844087	brain (multiple genotypes)
FBtr0161407	FBgn0133446	NA	NA	-0.644129355749583	0.034891321	brain (multiple genotypes)
FBtr0427804	FBgn0147600	FBgn0002868	CG34409	1.08837507344232	0.035668606	brain (multiple genotypes)
FBtr0428209	FBgn0142165	FBgn0033367	PPO2	-0.564533340848776	0.03573854	brain (multiple genotypes)
FBtr0173763	FBgn0145542	FBgn0031619	natalisin	-0.358400228373836	0.036325396	brain (multiple genotypes)
FBtr0164513	FBgn0136448	FBgn0031378	CG32082	-1.05417514008014	0.038267534	brain (multiple genotypes)
FBtr0160845				0.611028262270278	0.039000035	brain (multiple genotypes)
FBtr0432567	FBgn0134597	NA	NA	-0.346063675218604	0.03974652	brain (multiple genotypes)
FBtr0173060	FBgn0144863	FBgn0038260	CG15544	0.43452650216932	0.03974652	brain (multiple genotypes)
FBtr0429128	FBgn0140896	FBgn0000146	aub	0.589199493607627	0.040425553	brain (multiple genotypes)
FBtr0163411	FBgn0135183	FBgn0027843	Prm	0.422949856917515	0.040425553	brain (multiple genotypes)
FBtr0427242				0.371356609678089	0.040425553	brain (multiple genotypes)
FBtr0432816	FBgn0281720			0.35786614616334	0.04336902	brain (multiple genotypes)
FBtr0160920	FBgn0132826	FBgn0037895	CG10252	0.498268206196705	0.04336902	brain (multiple genotypes)
FBtr0172655	FBgn0144253	FBgn0032779	CG8745	0.444644898832791	0.043416121	brain (multiple genotypes)
FBtr0425531	FBgn0145679	FBgn0038385	Fbxl7	0.430633004636785	0.043621828	brain (multiple genotypes)
FBtr0422172	FBgn0142942	FBgn0033508	Jheh2	0.842784411714762	0.044853556	brain (multiple genotypes)
FBtr0426486	FBgn0141444	FBgn0033982	Cyp317a1	-0.386833702809144	0.045313464	brain (multiple genotypes)
FBtr0433283	FBgn0134420	FBgn0250907	CG7560	0.713286597696696	0.045738861	brain (multiple genotypes)
FBtr0423624	FBgn0140321	FBgn0032166	Cyp28a5	-0.851113578255893	0.047465044	brain (multiple genotypes)
FBtr0426860	FBgn0139723	FBgn0000299	CG5316	-0.484326886050556	0.047465044	brain (multiple genotypes)
FBtr0423732	FBgn0280252	NA	NA	0.554193574813873	0.047550871	brain (multiple genotypes)
FBtr0175282	FBgn0147069	FBgn0039020	CG17141	-1.08746284125034	0.048502441	brain (multiple genotypes)
FBtr0166779	FBgn0138450	FBgn0027795	vkg	0.748047828035325	0.048502441	brain (multiple genotypes)
FBtr0166103	FBgn0137747	FBgn0261560	CG2680	-1.01877720703063	0.048900896	brain (multiple genotypes)
FBtr0433136	FBgn0136719	FBgn0040323	CG7433	0.65576975843653	0.049901872	brain (multiple genotypes)
FBtr0167096	FBgn0139119	NA	NA	-0.411797871392046	0.04994886	brain (multiple genotypes)
FBtr0426652	FBgn0145414	FBgn0039189	CG18528	0.946947038226583	0.04994886	brain (multiple genotypes)
FBtr0167428	FBgn0139371	FBgn0063498	AstCC	5.54273426533186	7.3E-87	brain (single genotype)
FBtr0426572	FBgn0144354	FBgn0000061	CG12184	4.93252794849263	3.51E-74	brain (single genotype)
FBtr0160877	FBgn0084818	NA	CG5210	5.13115543127774	9.32E-66	brain (single genotype)
FBtr0422316	FBgn0134320	FBgn0037117	CG11248	5.29768054864069	6.43E-64	brain (single genotype)
FBtr0169183	FBgn0140966	FBgn0032789	Nckx30C	-3.71197891069418	2.05E-42	brain (single genotype)
FBtr0168882	FBgn0140756	FBgn0000442	CG13793	-3.33464999392727	2.19E-42	brain (single genotype)
FBtr0427896	FBgn0144292	FBgn0025387	CG16771	3.46428101829869	9.75E-41	brain (single genotype)
FBtr0162264	FBgn0134064	FBgn0264908	Gal	2.95343257744234	6.76E-33	brain (single genotype)
FBtr0426291	FBgn0280393	NA	NA	-3.3474631869945	9.08E-29	brain (single genotype)
FBtr0164467	FBgn0136330	FBgn0031855	CG7458	3.07505070526126	4.2E-28	brain (single genotype)
FBtr0167784	FBgn0139574	FBgn0011653	CG17211	-2.7423655819088	6E-27	brain (single genotype)
FBtr0422445	FBgn0143605	FBgn0050197	CG30197	2.81392757598109	4.07E-26	brain (single genotype)
FBtr0168283	FBgn0140142	FBgn0028544	NimC3	-1.90441224448502	9.36E-22	brain (single genotype)
FBtr0171619	FBgn0143485	FBgn0085235	Unc-89	-2.28488110813204	1.23E-18	brain (single genotype)
FBtr0164779	FBgn0136543	FBgn0053263	CG33263	-1.96686330755458	3.58E-18	brain (single genotype)
FBtr0169763	FBgn0141567	FBgn0033451	PGRP-SC2	-1.74558404727338	3.66E-18	brain (single genotype)
FBtr0161198	FBgn0133057	FBgn0263316	CG1129	2.39373809747839	3.66E-18	brain (single genotype)
FBtr0175450	FBgn0147273	FBgn0038207	CG11470	2.00837369260149	5.38E-18	brain (single genotype)
FBtr0425821	FBgn0135052	FBgn0035160	Hsp26	1.99954105454014	9.88E-18	brain (single genotype)
FBtr0431880	FBgn0134299	FBgn0000639	Fbp1	-1.81964010796957	1.04E-17	brain (single genotype)
FBtr0170847	FBgn0142786	FBgn0044011	Cyp9c1	-2.27778099120298	8.32E-16	brain (single genotype)
FBtr0173198	FBgn0145063	FBgn0039685	Obp99b	-2.25645084516612	1.16E-15	brain (single genotype)
FBtr0169781	FBgn0141628	FBgn0034583	CG1665	1.77226832892188	8.12E-15	brain (single genotype)
FBtr0170627	FBgn0142517	FBgn0032793	wun2	1.86267590477351	1.88E-14	brain (single genotype)
FBtr0423926	FBgn0136543	FBgn0053263	CG10713	-1.70973546577109	2.56E-14	brain (single genotype)
FBtr0170152	FBgn0142061	FBgn0033501	CG3267	1.96551162361471	2.72E-14	brain (single genotype)
FBtr0428688	FBgn0142683	FBgn0000078	Amy-d	-2.74503971620712	4.69E-14	brain (single genotype)
FBtr0170200	FBgn0142089	FBgn0028562	sut2	2.23173028591578	1.39E-12	brain (single genotype)
FBtr0163429	FBgn0135196	FBgn0016715	Reg-2	2.28864350317529	1.68E-12	brain (single genotype)
FBtr0424431	FBgn0141197	FBgn0034443	Pepck	-1.4371990214596	5.56E-12	brain (single genotype)
FBtr0169279	FBgn0141069	FBgn0034650	Npc2a	-1.58269232709633	1.03E-11	brain (single genotype)
FBtr0168503	FBgn0140333	FBgn0267727	obst-B	-1.94945105783656	1.38E-11	brain (single genotype)
FBtr0427235	FBgn0135521	FBgn0035480	Rh50	2.21695853528582	1.43E-11	brain (single genotype)
FBtr0422670	FBgn0134232	FBgn0045770	S-Lap3	2.4498962564905	2.6E-11	brain (single genotype)
FBtr0171774	FBgn0143638	FBgn0002531	Lcp1	2.15754127698648	5.17E-11	brain (single genotype)
FBtr0168388	FBgn0140232	FBgn0011283	beta3GalTII	-1.3403822622747	6.14E-11	brain (single genotype)
FBtr0173670	FBgn0145510	FBgn0051414	CG31414	-1.81960718288162	1.03E-10	brain (single genotype)
FBtr0170797	FBgn0142640	FBgn0085256	CG34227	1.88790749224095	1.89E-10	brain (single genotype)
FBtr0426002	FBgn0133140	FBgn0038956	CG17278	2.64660156651354	3.09E-10	brain (single genotype)
FBtr0433107	FBgn0280923	NA	NA	-1.42323830130763	3.48E-10	brain (single genotype)
FBtr0173610	FBgn0145443	FBgn0086691	UK114	2.32832586608551	7.5E-10	brain (single genotype)
FBtr0428653	FBgn0280394	NA	NA	1.45349720042337	1.26E-09	brain (single genotype)
FBtr0167406	FBgn0139321	FBgn0004552	CG4842	1.56214709639135	1.32E-09	brain (single genotype)
FBtr0163680	FBgn0135493	FBgn0028519	CG7465	2.0746973672776	1.93E-09	brain (single genotype)
FBtr0161387	FBgn0133185	FBgn0262029	Obp99d	2.2024378149608	2.09E-09	brain (single genotype)
FBtr0170799	FBgn0142663	FBgn0034711	Obp49a	1.66332827472633	2.46E-09	brain (single genotype)
FBtr0429243	FBgn0139452	FBgn0020906	Jon25Bi	-1.40909313552959	2.57E-09	brain (single genotype)
FBtr0423972	FBgn0135859	FBgn0029114	Hsp67Bc	-2.39231742277876	2.78E-09	brain (single genotype)
FBtr0163843	FBgn0135574	FBgn0001254	wb	-2.22682739267679	3.54E-09	brain (single genotype)
FBtr0162296	FBgn0134247	FBgn0035948	CG13905	-1.25095673187664	3.54E-09	brain (single genotype)
FBtr0164099	FBgn0135891	FBgn0004865	Phlpp	1.52179117433207	6.99E-09	brain (single genotype)
FBtr0174131	FBgn0146021	FBgn0051076	CG6295	1.28778943739772	9.67E-09	brain (single genotype)
FBtr0175104	FBgn0146990	FBgn0051235	fru	1.35715658319834	1.02E-08	brain (single genotype)
FBtr0431656	FBgn0140627	NA	NA	-1.28253281451069	1.72E-08	brain (single genotype)
FBtr0428920	FBgn0143640	FBgn0002534	Lcp3	-1.74595437739346	2.21E-08	brain (single genotype)
FBtr0161591	FBgn0133517	FBgn0039525	Mlc1	-1.50137587044818	3.35E-08	brain (single genotype)
FBtr0426028	FBgn0280889	NA	NA	1.99234642745656	3.41E-08	brain (single genotype)
FBtr0166443	FBgn0138092	FBgn0031629	Clect27	-1.78350818010324	4.22E-08	brain (single genotype)
FBtr0431442	FBgn0281066	NA	NA	2.41503749927884	4.45E-08	brain (single genotype)
FBtr0168312	FBgn0140191	FBgn0032082	CG17571	-1.57495532736578	5.63E-08	brain (single genotype)
FBtr0172961	FBgn0144738	FBgn0038845	Pebp1	1.77118130950412	5.94E-08	brain (single genotype)
FBtr0167255	FBgn0138874	FBgn0001075	CG15629	-1.27537430002604	5.94E-08	brain (single genotype)
FBtr0173129	FBgn0145011	FBgn0038943	atilla	1.44586042274574	7.06E-08	brain (single genotype)
FBtr0429975	FBgn0144951	FBgn0015240	CG13641	-1.16948615884094	7.06E-08	brain (single genotype)
FBtr0163490	FBgn0135439	FBgn0005626	CG7916	-1.21229794563039	7.06E-08	brain (single genotype)
FBtr0428124	FBgn0145791	FBgn0002306	sas	-1.24541520102658	8.13E-08	brain (single genotype)
FBtr0168042	FBgn0139865	FBgn0032433	Oatp33Ea	-1.61720283772136	9.19E-08	brain (single genotype)
FBtr0167429	FBgn0139372	FBgn0063498	GstE2	-1.25152208834417	1.07E-07	brain (single genotype)
FBtr0162329	FBgn0134299	FBgn0000639	CG6996	2.02338292743795	1.26E-07	brain (single genotype)
FBtr0427205	FBgn0280601	NA	NA	1.36025621354646	1.31E-07	brain (single genotype)
FBtr0431659	FBgn0140759	FBgn0000497	Pkg21D	-1.15944691604881	2.68E-07	brain (single genotype)
FBtr0164250	FBgn0136005	FBgn0041713	NA	-1.49569516262407	3.09E-07	brain (single genotype)
FBtr0429351	FBgn0145921	NA	NA	-1.08451568904112	3.18E-07	brain (single genotype)
FBtr0170202	FBgn0142127	NA	sut2	1.8621207254885	4.02E-07	brain (single genotype)
FBtr0424705	FBgn0134310	NA	NA	1.86402233048103	4.43E-07	brain (single genotype)
FBtr0161582	FBgn0133470	FBgn0039084	CG10175	-1.17302995737908	4.53E-07	brain (single genotype)
FBtr0175307	FBgn0147304	NA	NA	-1.93672582514928	4.59E-07	brain (single genotype)
FBtr0430705	FBgn0146235	FBgn0026616	alpha-Est9	-1.47754955830018	4.69E-07	brain (single genotype)
FBtr0162969	FBgn0134752	FBgn0035844	GstO3	1.46743919723866	4.95E-07	brain (single genotype)
FBtr0173294	FBgn0145133	FBgn0039341	CG5116	-1.45558516224101	5.01E-07	brain (single genotype)
FBtr0170269	FBgn0142161	FBgn0033372	Spn55B	1.34534991070615	5.04E-07	brain (single genotype)
FBtr0168459	FBgn0140302	FBgn0028940	Cyp28a5	1.89503044039846	5.04E-07	brain (single genotype)
FBtr0170628	FBgn0142519	FBgn0003082	CG10189	1.26201209822547	5.14E-07	brain (single genotype)
FBtr0168744	FBgn0140569	NA	CG17124	-1.11378192340478	5.3E-07	brain (single genotype)
FBtr0174745	FBgn0146629	FBgn0025680	CG31278	-1.77564606233027	5.95E-07	brain (single genotype)
FBtr0429364	FBgn0281825	NA	NA	-1.55799545312089	6.38E-07	brain (single genotype)
FBtr0172776	FBgn0144496	FBgn0031263	CG13403	1.4378404488031	7.31E-07	brain (single genotype)
FBtr0171300	FBgn0143077	FBgn0034390	Cyp6a2	-1.88981708224958	7.65E-07	brain (single genotype)
FBtr0175522	FBgn0147431	FBgn0051217	CG14291	1.31025488265514	7.93E-07	brain (single genotype)
FBtr0169462	FBgn0141409	FBgn0050151	CG10939	-2.13515958328164	8.05E-07	brain (single genotype)
FBtr0428342	FBgn0133334	FBgn0039238	CG4335	-1.4938980223147	9.99E-07	brain (single genotype)
FBtr0168390	FBgn0140261	FBgn0032839	CG9497	1.1302197440987	1.06E-06	brain (single genotype)
FBtr0425249	FBgn0136098	FBgn0036732	Oatp74D	-1.04078442365833	1.26E-06	brain (single genotype)
FBtr0171629	FBgn0143584	NA	CG30503	1.42241702964444	1.32E-06	brain (single genotype)
FBtr0171179	FBgn0142869	FBgn0034354	GstE11	1.10052873672643	1.35E-06	brain (single genotype)
FBtr0431480	FBgn0135461	FBgn0035678	Slc45-1	-1.3534206422909	1.71E-06	brain (single genotype)
FBtr0427195	FBgn0147596	FBgn0085438	NA	1.58346359664774	1.75E-06	brain (single genotype)
FBtr0423960	FBgn0144195	FBgn0030641	CG6299	1.3632549571763	1.85E-06	brain (single genotype)
FBtr0175002	FBgn0146844	NA	Nse1	1.69949088874754	1.85E-06	brain (single genotype)
FBtr0171624	FBgn0143525	FBgn0034495	CG30401	1.13243503949975	1.85E-06	brain (single genotype)
FBtr0164613	FBgn0136497	FBgn0037126	CG14567	-1.62821569867504	1.92E-06	brain (single genotype)
FBtr0162972	FBgn0134831	FBgn0023129	Cpr67B	-1.11145569687214	1.92E-06	brain (single genotype)
FBtr0174888	FBgn0146770	FBgn0037817	CG13627	1.23576147568369	2.02E-06	brain (single genotype)
FBtr0429622	FBgn0141675	FBgn0033353	CG13749	1.48068111551959	2.09E-06	brain (single genotype)
FBtr0169395	FBgn0141178	FBgn0033889	CG4797	-1.68242831015677	3.07E-06	brain (single genotype)
FBtr0431451	FBgn0085888	FBgn0035050	ST6Gal	-1.11453041178078	3.28E-06	brain (single genotype)
FBtr0163683	FBgn0135512	FBgn0028699	CG4500	1.06633330542492	3.33E-06	brain (single genotype)
FBtr0164690	FBgn0136541	FBgn0036360	CG8100	1.13419514849157	3.66E-06	brain (single genotype)
FBtr0163110	FBgn0134910	FBgn0035321	CG5150	1.10867125007863	4.14E-06	brain (single genotype)
FBtr0172518	FBgn0144208	FBgn0015036	CG6294	1.57490883605723	4.56E-06	brain (single genotype)
FBtr0164476	FBgn0136401	NA	CG32191	-1.15442866511914	4.97E-06	brain (single genotype)
FBtr0167369	FBgn0139278	FBgn0031631	pcx	-1.24508236101105	5.13E-06	brain (single genotype)
FBtr0163164	FBgn0135001	FBgn0001223	Hsp22	-1.24610400988392	5.13E-06	brain (single genotype)
FBtr0164587	FBgn0136496	FBgn0037127	CG14566	-1.3297963382207	5.31E-06	brain (single genotype)
FBtr0427710	FBgn0084951	FBgn0039104	NA	1.18997094364407	5.57E-06	brain (single genotype)
FBtr0169846	FBgn0141755	FBgn0015372	CG8547	2.07800251200127	5.77E-06	brain (single genotype)
FBtr0166199	FBgn0137951	FBgn0029897	Rph	1.41503749927884	5.88E-06	brain (single genotype)
FBtr0425171	FBgn0135965	FBgn0263973	CG1139	1.28697246049055	5.89E-06	brain (single genotype)
FBtr0164251	FBgn0136114	FBgn0031741	CG11034	1.5010107223887	6.15E-06	brain (single genotype)
FBtr0430741	FBgn0140765	FBgn0031264	ds	-1.26584942144085	6.58E-06	brain (single genotype)
FBtr0429127	FBgn0281658			1.20072913326147	7.19E-06	brain (single genotype)
FBtr0423923	FBgn0141193	FBgn0023441	fus	-1.07521334720621	7.45E-06	brain (single genotype)
FBtr0428590	FBgn0280686	NA	NA	1.14358192575667	7.45E-06	brain (single genotype)
FBtr0429648	FBgn0280319	NA	NA	-1.01652680945075	7.45E-06	brain (single genotype)
FBtr0431063	FBgn0084656	FBgn0013763	CG5210	-1.17280176219788	7.45E-06	brain (single genotype)
FBtr0427217	FBgn0141362	FBgn0010620	Gbp	-1.15421491835365	7.58E-06	brain (single genotype)
FBtr0172233	FBgn0143954	FBgn0033447	fat-spondin	1.15457703710888	8.13E-06	brain (single genotype)
FBtr0168123	FBgn0139958	FBgn0051852	CG9377	-1.15374507438688	8.48E-06	brain (single genotype)
FBtr0163461	FBgn0135235	FBgn0250911	CG42245	1.2497088385753	8.57E-06	brain (single genotype)
FBtr0429120	FBgn0135224	NA	NA	-1.28342619466497	8.57E-06	brain (single genotype)
FBtr0170784	FBgn0142639	FBgn0085256	CG34227	1.58689252781956	8.59E-06	brain (single genotype)
FBtr0166945	FBgn0138552	FBgn0262735	Sirup	1.68965987938785	9.49E-06	brain (single genotype)
FBtr0171066	FBgn0142858	FBgn0063492	IM2	-0.961525852185364	9.67E-06	brain (single genotype)
FBtr0166030	FBgn0137423	FBgn0027605	CG5397	-1.59215800212536	9.67E-06	brain (single genotype)
FBtr0174024	FBgn0145962	FBgn0052944	CG1208	1.776805858698	1.02E-05	brain (single genotype)
FBtr0169975	FBgn0141867	FBgn0035090	CG14490	-1.11496571412052	1.02E-05	brain (single genotype)
FBtr0172189	FBgn0143893	FBgn0004784	inaC	1.18387486831466	1.03E-05	brain (single genotype)
FBtr0430659	FBgn0142714	FBgn0033787	CG13321	1.35021148001558	1.39E-05	brain (single genotype)
FBtr0170507	FBgn0142434	NA	Lrt	-1.09570041642059	1.39E-05	brain (single genotype)
FBtr0164053	FBgn0136085	NA	NA	1.04884528632968	1.59E-05	brain (single genotype)
FBtr0431331	FBgn0281019	NA	NA	-1.69116190455308	1.66E-05	brain (single genotype)
FBtr0428724	FBgn0280765	NA	NA	-1.77913504841015	1.66E-05	brain (single genotype)
FBtr0169430	FBgn0141334	FBgn0033970	CG15651	-1.71854565509975	1.66E-05	brain (single genotype)
FBtr0423625	FBgn0142889	FBgn0034405	IP3K1	-1.05596103449901	1.78E-05	brain (single genotype)
FBtr0432562	FBgn0133848	FBgn0263258	chas	-1.12139510751465	1.92E-05	brain (single genotype)
FBtr0175434	FBgn0147182	FBgn0051041	Osi14	-1.39620085726599	1.97E-05	brain (single genotype)
FBtr0162001	FBgn0133755	FBgn0026090	CG7884	-0.935001539865852	2.03E-05	brain (single genotype)
FBtr0172184	FBgn0143884	FBgn0034157	NA	1.74284216050288	2.32E-05	brain (single genotype)
FBtr0172647	FBgn0144238	FBgn0036381	para	-0.988112854686088	2.65E-05	brain (single genotype)
FBtr0424641	FBgn0141444	FBgn0033982	Cyp6a14	-1.0914561562305	2.77E-05	brain (single genotype)
FBtr0168090	FBgn0139938	NA	CG13284	-1.90016473242021	2.88E-05	brain (single genotype)
FBtr0431678	FBgn0140848	FBgn0051660	smog	0.968626131066536	2.99E-05	brain (single genotype)
FBtr0426610	FBgn0138470	FBgn0026206	Sk1	-0.958627778738507	4.82E-05	brain (single genotype)
FBtr0425787	FBgn0141509	FBgn0034590	CG13488	-0.975773071193118	5.05E-05	brain (single genotype)
FBtr0167846	FBgn0139633	FBgn0036597	NA	-1.44426363781141	6.09E-05	brain (single genotype)
FBtr0173627	FBgn0145629	FBgn0031457	CG3077	0.987950437161935	6.13E-05	brain (single genotype)
FBtr0162072	FBgn0133885	FBgn0032049	CG8300	-1.11799720939845	6.67E-05	brain (single genotype)
FBtr0425276	FBgn0138804	NA	NA	-0.957524857643699	7.51E-05	brain (single genotype)
FBtr0163054	FBgn0134892	FBgn0035620	CG32037	-1.62678267641578	8.03E-05	brain (single genotype)
FBtr0424175	FBgn0145873	NA	kek6	-1.63941028474353	8.1E-05	brain (single genotype)
FBtr0427942	FBgn0145075	FBgn0263236	Obp99b	1.28403148712883	9.41E-05	brain (single genotype)
FBtr0173441	FBgn0145290	FBgn0039329	CG7631	1.05537675703637	9.93E-05	brain (single genotype)
FBtr0429118	FBgn0143037	FBgn0260767	CG42565	-1.39401971800976	0.000100404	brain (single genotype)
FBtr0161910	FBgn0133746	FBgn0031001	CG15739	-1.11092181407433	0.000100404	brain (single genotype)
FBtr0163814	FBgn0135533	FBgn0013811	CG10863	0.93776486895887	0.000116577	brain (single genotype)
FBtr0423353	FBgn0132945	FBgn0051100	CG31100	-1.50742590025014	0.000117906	brain (single genotype)
FBtr0166773	FBgn0138440	FBgn0016075	CG32547	1.09071356375083	0.000119365	brain (single genotype)
FBtr0167401	FBgn0139288	FBgn0036620	CG33060	0.959802911020674	0.000119426	brain (single genotype)
FBtr0432173	FBgn0138467	FBgn0030300	CG14785	1.35600202898189	0.000122482	brain (single genotype)
FBtr0167383	FBgn0139279	FBgn0053060	CG3225	1.3227499092308	0.000128991	brain (single genotype)
FBtr0175298	FBgn0147112	FBgn0037408	GstD1	-1.36257007938471	0.000133552	brain (single genotype)
FBtr0170509	FBgn0142444	FBgn0034558	NA	-1.36257007938471	0.000133552	brain (single genotype)
FBtr0174305	FBgn0146198	FBgn0015571	alpha-Est3	1.69514541847158	0.00013809	brain (single genotype)
FBtr0424020	FBgn0145903	FBgn0051676	CG31676	1.68093155925188	0.000148814	brain (single genotype)
FBtr0424318	FBgn0147586	NA	betaTub97EF	1.41073736184522	0.000155921	brain (single genotype)
FBtr0426598	FBgn0136697	FBgn0032810	CG13077	-1.32192809488736	0.000156342	brain (single genotype)
FBtr0424385	FBgn0134920	NA	NA	-0.867132886370784	0.00016096	brain (single genotype)
FBtr0424469	FBgn0146862	FBgn0028990	NA	-0.874199005945741	0.00016096	brain (single genotype)
FBtr0163665	FBgn0135490	FBgn0035551	Cht7	1.05904756831785	0.00016096	brain (single genotype)
FBtr0170671	FBgn0142528	FBgn0032790	MFS12	0.97333204953792	0.000166621	brain (single genotype)
FBtr0174790	FBgn0146682	FBgn0038541	bark	-1.11693191382843	0.000175167	brain (single genotype)
FBtr0426250	FBgn0141985	FBgn0028424	CG15704	-1.38142910663602	0.000175967	brain (single genotype)
FBtr0173901	FBgn0145811	FBgn0037342	Lsp1beta	0.940677639114162	0.000204769	brain (single genotype)
FBtr0424496	FBgn0143235	FBgn0032252	NA	1.48649986183547	0.000205682	brain (single genotype)
FBtr0164511	FBgn0136441	FBgn0052082	Cyp305a1	0.913930599321149	0.000220922	brain (single genotype)
FBtr0175282	FBgn0147076	FBgn0038343	CG17141	-1.78659636189081	0.0002271	brain (single genotype)
FBtr0429511	FBgn0281093	NA	NA	-1.4312530853257	0.0002279	brain (single genotype)
FBtr0174685	FBgn0146554	FBgn0004878	cas	-1.37006461593163	0.000228008	brain (single genotype)
FBtr0174007	FBgn0145907	FBgn0046876	CG31676	1.42978408464803	0.000244156	brain (single genotype)
FBtr0162285	FBgn0134108	FBgn0040296	Tom	0.947176789568933	0.00026533	brain (single genotype)
FBtr0427933	FBgn0136616	FBgn0036121	CG6310	-0.866639312928849	0.000302908	brain (single genotype)
FBtr0170387	FBgn0142399	NA	NA	-1.02395597910448	0.000319708	brain (single genotype)
FBtr0174665	FBgn0146508	FBgn0004898	Ahcy89E	-0.870166886872654	0.000357653	brain (single genotype)
FBtr0425077	FBgn0280686	NA	NA	-1.41503749927884	0.000367884	brain (single genotype)
FBtr0166961	FBgn0138698	FBgn0086347	Imp	-0.807561330962869	0.000392149	brain (single genotype)
FBtr0163542	FBgn0135461	FBgn0035678	CG10469	-0.819756723699677	0.000392149	brain (single genotype)
FBtr0164910	FBgn0136704	FBgn0036927	CG13077	-0.859572805491568	0.000405344	brain (single genotype)
FBtr0173508	FBgn0145362	FBgn0037853	Ugt35b	-0.988388709629711	0.000407317	brain (single genotype)
FBtr0167348	FBgn0139069	FBgn0030326	CG17896	0.961121211705654	0.000467992	brain (single genotype)
FBtr0164340	FBgn0136207	FBgn0032068	LManV	-0.925386939225908	0.000467992	brain (single genotype)
FBtr0174201	FBgn0146132	FBgn0039678	Mlc2	-1.07393839497247	0.000511935	brain (single genotype)
FBtr0429916	FBgn0134349	FBgn0086254	CG6084	0.846873530955352	0.000515887	brain (single genotype)
FBtr0174268	FBgn0146173	FBgn0039709	CG5463	1.28816768898669	0.000531796	brain (single genotype)
FBtr0428079	FBgn0146403	FBgn0051453	Cad96Cb	-0.813182256796774	0.000539081	brain (single genotype)
FBtr0163020	FBgn0134843	FBgn0052037	aay	0.921644362298545	0.000545917	brain (single genotype)
FBtr0423932	FBgn0137757	FBgn0261560	Thor	0.860601232276676	0.000586338	brain (single genotype)
FBtr0432501	FBgn0141820	FBgn0003731	Egfr	-0.813998705573636	0.00061302	brain (single genotype)
FBtr0425900	FBgn0280890	NA	NA	-0.842622557029885	0.000615589	brain (single genotype)
FBtr0174629	FBgn0146466	NA	CG5177	-0.855503441613519	0.000663779	brain (single genotype)
FBtr0173826	FBgn0145661	FBgn0022359	Sodh-2	-1.18119611377733	0.000663779	brain (single genotype)
FBtr0427000	FBgn0280256	NA	NA	1.20835148285875	0.000754445	brain (single genotype)
FBtr0423575	FBgn0139424	FBgn0250815	CG3491	-0.881378660539301	0.000755676	brain (single genotype)
FBtr0166807	FBgn0138467	FBgn0030300	Sk1	-0.938934848814268	0.000755676	brain (single genotype)
FBtr0425641	FBgn0144495	FBgn0030362	regucalcin	0.869912481322981	0.000760017	brain (single genotype)
FBtr0161106	FBgn0132961	FBgn0038363	NA	1.02454218426279	0.000812396	brain (single genotype)
FBtr0423485	FBgn0280657	NA	NA	1.13443722070215	0.000833845	brain (single genotype)
FBtr0167046	FBgn0138730	NA	Myo31DF	1.34743942112803	0.000919555	brain (single genotype)
FBtr0169130	FBgn0140868	FBgn0037818	NA	-1.4594316186373	0.000944821	brain (single genotype)
FBtr0172948	FBgn0144687	FBgn0038645	CG7715	-0.899753722129365	0.000950992	brain (single genotype)
FBtr0169348	FBgn0141145	FBgn0034909	BoYb	-0.824122373166296	0.000986596	brain (single genotype)
FBtr0423630	FBgn0135646	NA	NA	1.25276607037997	0.001013284	brain (single genotype)
FBtr0163955	FBgn0135758	FBgn0052100	CG5656	-0.784336993475665	0.001013284	brain (single genotype)
FBtr0426722	FBgn0140947	FBgn0028704	aub	-0.870788771428192	0.001221096	brain (single genotype)
FBtr0166492	FBgn0138143	NA	nocte	-0.818452630940935	0.001279708	brain (single genotype)
FBtr0171491	FBgn0143325	FBgn0025454	piwi	1.24020369745291	0.00136052	brain (single genotype)
FBtr0162559	FBgn0134331	FBgn0036208	CG10361	-1.09165794464505	0.001361808	brain (single genotype)
FBtr0168242	FBgn0140122	FBgn0001991	CG31823	1.01830081674294	0.001380284	brain (single genotype)
FBtr0170076	FBgn0141989	FBgn0028622	qsm	-0.76822119264657	0.001419541	brain (single genotype)
FBtr0426735	FBgn0132831	FBgn0263398	CG6723	-0.882753689727008	0.001431718	brain (single genotype)
FBtr0167349	FBgn0139069	FBgn0030326	CG2444	-0.834389853202923	0.001468767	brain (single genotype)
FBtr0422415	FBgn0141827	NA	NA	-0.795255444482977	0.001506725	brain (single genotype)
FBtr0427012	FBgn0139225	FBgn0000542	ec	-0.840511755819161	0.001510165	brain (single genotype)
FBtr0430740	FBgn0144805	FBgn0037387	CG1213	1.23367234620245	0.001536339	brain (single genotype)
FBtr0168953	FBgn0140766	FBgn0260933	CG11835	-0.843114685175204	0.001579828	brain (single genotype)
FBtr0173659	FBgn0145507	FBgn0039102	SPE	0.866286140084331	0.001615658	brain (single genotype)
FBtr0168553	FBgn0140406	FBgn0000640	Fbp2	0.917537839808027	0.001630391	brain (single genotype)
FBtr0428160	FBgn0141452	NA	Cyp317a1	-1.25956221392699	0.001643326	brain (single genotype)
FBtr0162665	FBgn0134472	NA	CG7924	0.94330527697938	0.00167422	brain (single genotype)
FBtr0162599	FBgn0134364	FBgn0036157	CG14132	-0.895891596659261	0.001723897	brain (single genotype)
FBtr0167095	FBgn0138825	FBgn0030665	CG11697	-1.04669323544804	0.001836315	brain (single genotype)
FBtr0426022	FBgn0139188	FBgn0051973	Cda5	-1.00128296588347	0.001900764	brain (single genotype)
FBtr0429881	FBgn0141363	FBgn0040491	Buffy	1.02065947056609	0.001908175	brain (single genotype)
FBtr0164411	FBgn0136248	FBgn0036831	CG33969	-1.01506387245489	0.001908175	brain (single genotype)
FBtr0170775	FBgn0142639	FBgn0085256	Hil	-1.25938662881865	0.001930932	brain (single genotype)
FBtr0173319	FBgn0145135	FBgn0011666	CG5112	1.35257341233219	0.002019862	brain (single genotype)
FBtr0173411	FBgn0145232	FBgn0250839	Est-6	0.865279232623712	0.002026308	brain (single genotype)
FBtr0164315	FBgn0136207	FBgn0032068	CG2211	0.944146765266483	0.002052658	brain (single genotype)
FBtr0162887	FBgn0134721	FBgn0035414	Galphaf	-0.991051043272517	0.002096615	brain (single genotype)
FBtr0161558	FBgn0133448	FBgn0038250	NA	-0.980699444041064	0.00211475	brain (single genotype)
FBtr0170535	FBgn0142547	FBgn0265137	Spn42Da	0.855001538312237	0.002124963	brain (single genotype)
FBtr0429844	FBgn0146346	NA	CG12951	0.907934775457099	0.002136899	brain (single genotype)
FBtr0425919	FBgn0136938	FBgn0010497	CG31999	1.11116937593647	0.00219396	brain (single genotype)
FBtr0426788	FBgn0142215	FBgn0016032	Tsp42Ek	-0.802069985157155	0.002199772	brain (single genotype)
FBtr0174962	FBgn0146960	FBgn0038088	CG10126	0.794212011541256	0.002211444	brain (single genotype)
FBtr0172859	FBgn0144659	FBgn0260817	CG12512	-1.21223580630028	0.002252532	brain (single genotype)
FBtr0170516	FBgn0142448	FBgn0000044	Act57B	-0.959108931413484	0.002252532	brain (single genotype)
FBtr0161101	FBgn0132919	NA	AOX2	-0.912848050904918	0.002252532	brain (single genotype)
FBtr0163827	FBgn0135533	FBgn0013811	Dhc62B	-0.82366474724465	0.002311315	brain (single genotype)
FBtr0170865	FBgn0142813	NA	NA	0.928270085014257	0.002386533	brain (single genotype)
FBtr0168541	FBgn0140406	FBgn0000640	Aldh	0.756386782231955	0.002386533	brain (single genotype)
FBtr0175147	FBgn0147145	FBgn0051469	CG31469	-1.58496250072116	0.002386703	brain (single genotype)
FBtr0433197	FBgn0142680			-0.920497648960546	0.002388908	brain (single genotype)
FBtr0426110	FBgn0142489	FBgn0033750	CG10505	-0.900521070732791	0.002388908	brain (single genotype)
FBtr0433170	FBgn0135522	FBgn0027552	CG10863	-1.12199052437861	0.002388908	brain (single genotype)
FBtr0174318	FBgn0146198	FBgn0015571	alpha-Est3	0.887025289783234	0.002627755	brain (single genotype)
FBtr0431491	FBgn0280804	NA	NA	-1.11182204687874	0.002656607	brain (single genotype)
FBtr0172287	FBgn0143975	FBgn0011555	CG1648	-0.807573926997818	0.002656607	brain (single genotype)
FBtr0431623	FBgn0134066	FBgn0036537	CG18081	-0.9915877601838	0.002683226	brain (single genotype)
FBtr0164487	FBgn0136423	FBgn0036910	NA	1.20531890797751	0.002705451	brain (single genotype)
FBtr0430212	FBgn0142712	FBgn0033782	Amy-d	0.748882162021486	0.002853837	brain (single genotype)
FBtr0431252	FBgn0144093	NA	NA	-0.71375400420937	0.002971659	brain (single genotype)
FBtr0174864	FBgn0146743	FBgn0039217	CG8147	-0.774881315404917	0.002985299	brain (single genotype)
FBtr0428731	FBgn0140061	NA	NA	-0.721615963536615	0.003078453	brain (single genotype)
FBtr0164978	FBgn0136719	FBgn0040323	GNBP1	-0.876388507211174	0.003155027	brain (single genotype)
FBtr0431151	FBgn0140628	FBgn0011603	NA	1.20490499460761	0.00318566	brain (single genotype)
FBtr0166161	FBgn0137914	FBgn0030230	Amnionless	-0.823435385881808	0.003426489	brain (single genotype)
FBtr0423129	FBgn0132999	FBgn0037601	Cyp313b1	-0.774039813183066	0.003426489	brain (single genotype)
FBtr0171544	FBgn0143382	FBgn0002565	CG42807	-1.05759630133944	0.003476154	brain (single genotype)
FBtr0171292	FBgn0142964	FBgn0000473	NA	-0.698697498729765	0.003655877	brain (single genotype)
FBtr0168008	FBgn0139804	FBgn0040260	Ugt36Bb	-0.934197941604254	0.00379626	brain (single genotype)
FBtr0162030	FBgn0133833	FBgn0011761	CG3775	0.822057530953799	0.003804281	brain (single genotype)
FBtr0427875	FBgn0135479	FBgn0035398	CG10469	-0.773736828492021	0.003947915	brain (single genotype)
FBtr0170144	FBgn0142020	FBgn0034291	CG10912	-0.733289736762129	0.004018155	brain (single genotype)
FBtr0432477	FBgn0135142	NA	toe	0.741315303179904	0.004018155	brain (single genotype)
FBtr0425132	FBgn0142158	FBgn0028983	Etf-QO	-0.803573281515177	0.004042727	brain (single genotype)
FBtr0173505	FBgn0145297	FBgn0039321	CG10550	1.16017702489075	0.004181654	brain (single genotype)
FBtr0175295	FBgn0147102	FBgn0001149	GstD1	1.09552261104429	0.004201047	brain (single genotype)
FBtr0174234	FBgn0146135	FBgn0039634	Obp99a	0.743050896956233	0.004201047	brain (single genotype)
FBtr0433491	FBgn0147475	FBgn0038252	DhpD	-0.775424433166163	0.00427086	brain (single genotype)
FBtr0170722	FBgn0142592	FBgn0050147	CG9993	-0.863593761605969	0.004370817	brain (single genotype)
FBtr0432052	FBgn0141539	FBgn0033316	CG14749	0.758201122664036	0.005017413	brain (single genotype)
FBtr0424063	FBgn0147475	FBgn0038252	BigH1	-0.693235313147337	0.005082076	brain (single genotype)
FBtr0167552	FBgn0139429	FBgn0001285	Jon65Aiv	-0.920031695296585	0.005082076	brain (single genotype)
FBtr0423716	FBgn0146665	FBgn0004893	CG3984	0.886191602940682	0.005116298	brain (single genotype)
FBtr0430447	FBgn0141833	FBgn0039916	Acox57D-p	0.852499575963828	0.005315998	brain (single genotype)
FBtr0423271	FBgn0142932	FBgn0033524	Cyp49a1	-1.14035188605897	0.005374189	brain (single genotype)
FBtr0425860	FBgn0133529	FBgn0039040	CG5697	-0.759727455435838	0.005374189	brain (single genotype)
FBtr0425947	FBgn0281024	NA	NA	0.907861780458987	0.005384749	brain (single genotype)
FBtr0168702	FBgn0140503	FBgn0031559	CG31777	-0.680233483352398	0.005482331	brain (single genotype)
FBtr0429295	FBgn0280404	NA	NA	-0.831562448469305	0.005559146	brain (single genotype)
FBtr0170025	FBgn0141952	FBgn0027073	LRR	-0.851834592757197	0.005681128	brain (single genotype)
FBtr0429449	FBgn0147549	FBgn0038045	NANS	-0.760092459367838	0.00587134	brain (single genotype)
FBtr0173925	FBgn0145927	NA	NA	-0.879223852992258	0.006128844	brain (single genotype)
FBtr0170525	FBgn0142451	FBgn0034564	Act57B	-0.707255567802223	0.006140781	brain (single genotype)
FBtr0171783	FBgn0143640	FBgn0002534	Lcp1	0.816892730513761	0.006212681	brain (single genotype)
FBtr0175050	FBgn0146893	FBgn0039154	Rootletin	-1.25815218445405	0.006246412	brain (single genotype)
FBtr0171887	FBgn0143723	NA	CG6337	1.19602771733705	0.006304993	brain (single genotype)
FBtr0429701	FBgn0143116	FBgn0263077	CG43340	-0.783421337900442	0.006379912	brain (single genotype)
FBtr0426448	FBgn0133607	FBgn0010225	Gel	0.706937870819685	0.006433715	brain (single genotype)
FBtr0160965	FBgn0132886	FBgn0040259	Ugt86Dc	-0.70476915214674	0.006461128	brain (single genotype)
FBtr0161371	FBgn0133178	FBgn0039684	Scp2	1.63294252962298	0.006476947	brain (single genotype)
FBtr0431416	FBgn0133198	NA	NA	-0.687235326800828	0.006610596	brain (single genotype)
FBtr0172921	FBgn0144686	FBgn0038646	gkt	1.16710998583526	0.006610596	brain (single genotype)
FBtr0162797	FBgn0134593	FBgn0001259	CG3819	1.21593739919915	0.00664778	brain (single genotype)
FBtr0169553	FBgn0141433	FBgn0014469	CG18067	-1.14244426502021	0.006808528	brain (single genotype)
FBtr0169826	FBgn0141690	FBgn0033696	CG13749	-0.807720948963256	0.006823766	brain (single genotype)
FBtr0168751	FBgn0140628	FBgn0011603	ine	0.786950701826492	0.006904825	brain (single genotype)
FBtr0166674	FBgn0138261	FBgn0030974	NA	-0.739662221195971	0.006904825	brain (single genotype)
FBtr0165754	FBgn0136879	FBgn0051999	CG31997	-1.06140054466414	0.00691425	brain (single genotype)
FBtr0174553	FBgn0146381	FBgn0004009	NA	-0.667723696055849	0.007034188	brain (single genotype)
FBtr0171760	FBgn0143638	FBgn0002531	Lcp1	1.18057224564182	0.007074569	brain (single genotype)
FBtr0165175	FBgn0137202	NA	NA	-0.920146692310785	0.007167595	brain (single genotype)
FBtr0171751	FBgn0143637	FBgn0002531	Lcp1	-0.673062542298893	0.007167595	brain (single genotype)
FBtr0431276	FBgn0146814	FBgn0037717	CG8301	-0.729883496033574	0.007274597	brain (single genotype)
FBtr0431624	FBgn0139804	FBgn0040260	Ugt36Bc	0.797937551896201	0.007414988	brain (single genotype)
FBtr0174454	FBgn0146454	FBgn0031907	CG5171	1.07423863029192	0.007610866	brain (single genotype)
FBtr0164668	FBgn0136504	FBgn0052447	CG14567	1.20294005867028	0.007830249	brain (single genotype)
FBtr0423797	FBgn0139800	FBgn0264695	Mhc	-0.702798991015014	0.008064608	brain (single genotype)
FBtr0427747	FBgn0138969	FBgn0040367	CG5126	0.896072557331928	0.008064608	brain (single genotype)
FBtr0422838	FBgn0134115	FBgn0036481	CG16959	-0.932447228354261	0.008256066	brain (single genotype)
FBtr0172703	FBgn0144405	FBgn0020381	CG11077	-0.689476668384887	0.008342643	brain (single genotype)
FBtr0174172	FBgn0146030	FBgn0037548	CG5882	-0.810757506278444	0.008411896	brain (single genotype)
FBtr0173919	FBgn0145841	FBgn0039664	NA	-0.738976534880102	0.008411896	brain (single genotype)
FBtr0172349	FBgn0144050	FBgn0034999	thetaTry	-1.13093086982645	0.008411896	brain (single genotype)
FBtr0162572	FBgn0134339	FBgn0040817	CG10361	0.724640395705428	0.008432157	brain (single genotype)
FBtr0163118	FBgn0134910	FBgn0035321	CG1275	1.21550603575121	0.008480135	brain (single genotype)
FBtr0174946	FBgn0146788	FBgn0037973	CG3397	0.908257431372425	0.008494434	brain (single genotype)
FBtr0174508	FBgn0146332	FBgn0037677	CG43222	-0.826502763654404	0.008956496	brain (single genotype)
FBtr0167863	FBgn0139666	FBgn0038704	CG4962	0.739382458507008	0.009019507	brain (single genotype)
FBtr0161587	FBgn0133509	FBgn0002772	CG10175	-0.846008353461496	0.009176234	brain (single genotype)
FBtr0174087	FBgn0146009	FBgn0083972	spz	1.27102719658732	0.009420887	brain (single genotype)
FBtr0424541	FBgn0133537	FBgn0039028	CG13833	-0.849398261731562	0.009827544	brain (single genotype)
FBtr0167937	FBgn0139735	FBgn0041337	Cg25C	1.36678233067162	0.009865605	brain (single genotype)
FBtr0424603	FBgn0133237	FBgn0038946	rdhB	-0.855156698127816	0.009943768	brain (single genotype)
FBtr0431840				-0.684441429988365	0.009943768	brain (single genotype)
FBtr0171484	FBgn0143311	FBgn0004872	shg	-0.886210342768844	0.010664132	brain (single genotype)
FBtr0426704	FBgn0140385	FBgn0002973	numb	-0.6463630453853	0.010977414	brain (single genotype)
FBtr0426026	FBgn0280455	NA	NA	-1.0383281186591	0.010977414	brain (single genotype)
FBtr0423916	FBgn0144964	FBgn0032422	MtnB	-0.754406042108645	0.010977414	brain (single genotype)
FBtr0168863	FBgn0140739	FBgn0031940	Oscillin	-0.712930662324289	0.011115391	brain (single genotype)
FBtr0170432	FBgn0142237	FBgn0003174	Gadd45	1.01271105174955	0.011183851	brain (single genotype)
FBtr0429577	FBgn0281321	NA	NA	0.837416973898856	0.011228387	brain (single genotype)
FBtr0168967	FBgn0140817	FBgn0032864	Lsp1gamma	0.695271324571139	0.011228387	brain (single genotype)
FBtr0423296	FBgn0280572	NA	NA	-1.22542011403402	0.011361731	brain (single genotype)
FBtr0431108	FBgn0144651	FBgn0031703	Tep3	-1.22542011403402	0.011361731	brain (single genotype)
FBtr0161017	FBgn0132892	FBgn0085320	NA	-0.693958015078715	0.011361731	brain (single genotype)
FBtr0161723	FBgn0133565	FBgn0032753	CG7896	-1.02952595230317	0.011446539	brain (single genotype)
FBtr0422336	FBgn0147503	FBgn0038506	CG42798	0.82476119866122	0.012160941	brain (single genotype)
FBtr0166068	FBgn0137482	FBgn0024995	mof	0.729124840949023	0.012185816	brain (single genotype)
FBtr0172445	FBgn0144450	NA	NA	-0.708797377019598	0.012306007	brain (single genotype)
FBtr0170947	FBgn0142835	FBgn0019968	Khc-73	-0.995150600338604	0.013094484	brain (single genotype)
FBtr0167096	FBgn0139119	NA	NA	-0.684720281122003	0.013264423	brain (single genotype)
FBtr0423298	FBgn0142164	FBgn0033368	CG13743	-0.721829213584173	0.01329026	brain (single genotype)
FBtr0168840	FBgn0140717	FBgn0031307	mRpL27	-0.680731251563128	0.013457326	brain (single genotype)
FBtr0175052	FBgn0146899	FBgn0039161	Npc2f	-0.879145605125614	0.013639111	brain (single genotype)
FBtr0174184	FBgn0146030	FBgn0037548	CG7900	-0.658071796073433	0.013639111	brain (single genotype)
FBtr0171515	FBgn0143363	FBgn0261989	Cyp6g1	0.787177040119974	0.013639111	brain (single genotype)
FBtr0174842	FBgn0146730	FBgn0037687	CG41284	-0.922912613332861	0.013981369	brain (single genotype)
FBtr0432945	FBgn0134492	FBgn0038052	NA	0.805865303917117	0.01406326	brain (single genotype)
FBtr0174816	FBgn0146710	FBgn0085599	CG11836	-0.815392241123022	0.014205857	brain (single genotype)
FBtr0170422	FBgn0142235	FBgn0033153	lbm	-0.746567593277505	0.014580752	brain (single genotype)
FBtr0164291	FBgn0136131	FBgn0035211	CG11034	1.13219461236487	0.014621245	brain (single genotype)
FBtr0169793	FBgn0141663	FBgn0027585	CG30460	-0.671759822450781	0.014889741	brain (single genotype)
FBtr0425737	FBgn0280686	NA	NA	0.707233204001469	0.015360951	brain (single genotype)
FBtr0174205	FBgn0146132	FBgn0039678	Obp99a	0.834362356960786	0.015821304	brain (single genotype)
FBtr0427301	FBgn0132849	FBgn0039201	CG13617	-1.10433665981474	0.015874585	brain (single genotype)
FBtr0427538	FBgn0141734	FBgn0033919	Cyp6g2	-0.652151129446517	0.01628412	brain (single genotype)
FBtr0164176	FBgn0135912	FBgn0035298	Eip78C	1.35932806669256	0.01628412	brain (single genotype)
FBtr0425844	FBgn0281229	NA	NA	-1.04559686644011	0.016431514	brain (single genotype)
FBtr0175045	FBgn0146890	FBgn0039152	Hsp68	1.34994247105696	0.016431514	brain (single genotype)
FBtr0160959	FBgn0132885	FBgn0040257	crb	1.10741294242098	0.016775242	brain (single genotype)
FBtr0168614	FBgn0140494	FBgn0051777	CG18304	0.775854607559801	0.017069027	brain (single genotype)
FBtr0431041	FBgn0145294	FBgn0039326	CG10669	-0.994482995032434	0.017178022	brain (single genotype)
FBtr0427569	FBgn0143361	FBgn0034417	CG15117	-0.685736825441614	0.017206001	brain (single genotype)
FBtr0163859	FBgn0135649	FBgn0036715	ImpE2	0.714939287836207	0.017210734	brain (single genotype)
FBtr0174988	FBgn0146986	NA	NA	-0.676933170736979	0.017528146	brain (single genotype)
FBtr0422330	FBgn0140075	FBgn0000317	ck	-0.714131959868363	0.017528146	brain (single genotype)
FBtr0430694	FBgn0138139	FBgn0261710	CG9514	-1.17687776208408	0.017528146	brain (single genotype)
FBtr0163726	FBgn0135522	FBgn0027552	CG14984	0.67521162102384	0.017528146	brain (single genotype)
FBtr0429588	FBgn0142090	FBgn0033257	CG8713	-0.859584880830162	0.01768232	brain (single genotype)
FBtr0169827	FBgn0141841	NA	NA	-0.627628124823626	0.01780728	brain (single genotype)
FBtr0162770	FBgn0134582	FBgn0036833	NA	0.693201429965896	0.017877961	brain (single genotype)
FBtr0427229	FBgn0143963	FBgn0033437	CG12926	-0.672131663590657	0.018015215	brain (single genotype)
FBtr0427390	FBgn0144100	NA	NA	-0.663793977677412	0.018075391	brain (single genotype)
FBtr0173130	FBgn0145042	FBgn0016123	CG5391	-0.701134022519904	0.018085434	brain (single genotype)
FBtr0161158	FBgn0133005	FBgn0037354	Cyp313b1	-0.663259062219175	0.018200378	brain (single genotype)
FBtr0427738	FBgn0143948	FBgn0026721	CG17059	-0.619378703741637	0.018239658	brain (single genotype)
FBtr0175553	FBgn0147447	FBgn0038037	Cyp9f2	0.858319377922811	0.018301136	brain (single genotype)
FBtr0428603	FBgn0137972	NA	RpL17	-0.748867683222498	0.018498902	brain (single genotype)
FBtr0426000	FBgn0132996	FBgn0259992	CG42489	-1.00295331738935	0.018895767	brain (single genotype)
FBtr0170858	FBgn0142810	NA	GstE14	-0.755227800558935	0.018897089	brain (single genotype)
FBtr0427504	FBgn0140983	FBgn0031384	CG4238	0.682970704525477	0.019605935	brain (single genotype)
FBtr0164466	FBgn0136281	FBgn0036875	CG9449	0.719954991307259	0.020036273	brain (single genotype)
FBtr0432011	FBgn0134184	FBgn0040950	Ocho	-0.835428233051894	0.020036273	brain (single genotype)
FBtr0161407	FBgn0133446	NA	NA	-0.851982254506129	0.020243976	brain (single genotype)
FBtr0173060	FBgn0144925	FBgn0039239	CG14855	0.629115766832591	0.020243976	brain (single genotype)
FBtr0168314	FBgn0140210	FBgn0041092	CG18088	-0.59756253750079	0.020514986	brain (single genotype)
FBtr0168512	FBgn0140528	FBgn0035112	CG13877	-0.915111102413487	0.020628662	brain (single genotype)
FBtr0171596	FBgn0143406	NA	NA	0.824503203888014	0.020628662	brain (single genotype)
FBtr0162878	FBgn0134678	FBgn0036975	kni	0.654592294498476	0.020628662	brain (single genotype)
FBtr0427813	FBgn0280455	NA	NA	1.17724038494407	0.020691602	brain (single genotype)
FBtr0422957	FBgn0138223	NA	elav	0.657254279827784	0.020803697	brain (single genotype)
FBtr0169971	FBgn0141840	FBgn0034797	Ekar	1.01053066749217	0.021120636	brain (single genotype)
FBtr0163880	FBgn0135712	FBgn0040958	GNBP3	-0.654046812656641	0.021129808	brain (single genotype)
FBtr0174000	FBgn0145892	FBgn0032889	Cht5	1.23217344212903	0.021655601	brain (single genotype)
FBtr0427179	FBgn0146539	FBgn0262477	fd96Cb	-0.602486870373304	0.021771046	brain (single genotype)
FBtr0164513	FBgn0136488	FBgn0259140	CG15362	-1.29716018973842	0.021844735	brain (single genotype)
FBtr0427809	FBgn0138100	FBgn0030769	CG13012	1.26514206879579	0.021854698	brain (single genotype)
FBtr0175114	FBgn0147042	FBgn0039759	CG6051	0.705678221587564	0.022220171	brain (single genotype)
FBtr0171121	FBgn0142860	FBgn0063491	GstE8	0.920146692310785	0.022844655	brain (single genotype)
FBtr0427967	FBgn0133511	FBgn0266579	tau	0.618631930109734	0.023028053	brain (single genotype)
FBtr0424637	FBgn0134918	FBgn0026570	CG1275	-0.61790217454945	0.023028053	brain (single genotype)
FBtr0170931	FBgn0142828	FBgn0038738	NA	1.04419980391054	0.023696463	brain (single genotype)
FBtr0168727	FBgn0140557	FBgn0032297	NA	1.09746580943562	0.023712258	brain (single genotype)
FBtr0161037	FBgn0132914	FBgn0266758	FucTB	-0.695207817426667	0.024625129	brain (single genotype)
FBtr0426511	FBgn0281810	NA	NA	1	0.024949865	brain (single genotype)
FBtr0171949	FBgn0143751	FBgn0016684	NaPi-T	0.830980929539349	0.024949865	brain (single genotype)
FBtr0169055	FBgn0140855	FBgn0004567	CG2493	0.677423648511801	0.025060499	brain (single genotype)
FBtr0174674	FBgn0146542	FBgn0011770	FoxP	-0.593771656844609	0.025480845	brain (single genotype)
FBtr0175071	FBgn0146945	FBgn0003961	CG8483	0.779661237431527	0.025601621	brain (single genotype)
FBtr0174380	FBgn0146207	FBgn0015577	alpha-Est8	-0.877898392268812	0.025612779	brain (single genotype)
FBtr0169131	FBgn0140896	FBgn0000146	CG6488	0.739259835372021	0.025612779	brain (single genotype)
FBtr0161717	FBgn0133561	FBgn0039728	hdly	0.705694132509924	0.026138695	brain (single genotype)
FBtr0170477	FBgn0142407	FBgn0050051	bru	0.736965594166206	0.026397595	brain (single genotype)
FBtr0175557				-0.736965594166206	0.026397595	brain (single genotype)
FBtr0174345	FBgn0146206	FBgn0015576	alpha-Est5	-0.785007490539804	0.026518645	brain (single genotype)
FBtr0167595	FBgn0139433	FBgn0259164	Jon44E	1.04665009329882	0.02663805	brain (single genotype)
FBtr0171679	FBgn0143628	NA	CG8093	0.866144253265209	0.02685413	brain (single genotype)
FBtr0170405	FBgn0142204	FBgn0033124	Tsp42Eb	0.917537839808027	0.026886362	brain (single genotype)
FBtr0429166	FBgn0135598	FBgn0004167	kst	-0.581493519944708	0.02701497	brain (single genotype)
FBtr0170145	FBgn0142026	FBgn0283437	CG5770	0.690726296042824	0.02701497	brain (single genotype)
FBtr0429621	FBgn0146553	FBgn0039282	Gip	-0.609484819855225	0.028105688	brain (single genotype)
FBtr0169614	FBgn0141434	FBgn0002569	Cyp4e2	-0.576634661253254	0.028166089	brain (single genotype)
FBtr0164371	FBgn0136235	FBgn0053969	LManV	-0.88504389331027	0.028260485	brain (single genotype)
FBtr0161523	FBgn0133426	NA	CG15864	-0.687597412930957	0.028433621	brain (single genotype)
FBtr0170189	FBgn0142067	FBgn0026403	CG12911	-0.752313558499642	0.028756026	brain (single genotype)
FBtr0171315	FBgn0143132	FBgn0033547	CG15093	-1.03996640731764	0.02922652	brain (single genotype)
FBtr0167939	FBgn0139789	FBgn0031959	Cyp309a2	0.627846856566374	0.02922652	brain (single genotype)
FBtr0424304	FBgn0136999	FBgn0032010	CG8086	-0.698315125020021	0.029256842	brain (single genotype)
FBtr0174475	FBgn0146319	FBgn0262858	CG43129	0.686050736620292	0.02947972	brain (single genotype)
FBtr0172384	FBgn0144173	FBgn0044047	CG3394	0.946106992004798	0.029684924	brain (single genotype)
FBtr0432622	FBgn0139945	FBgn0032683	NA	-0.617934439524993	0.029684924	brain (single genotype)
FBtr0422669	FBgn0140475	NA	NA	-0.61616704505171	0.029694833	brain (single genotype)
FBtr0173878	FBgn0145780	FBgn0039461	Npc2b	-0.804204931633955	0.030135622	brain (single genotype)
FBtr0165732	FBgn0136872	FBgn0051997	CG43779	0.937990337724575	0.030135622	brain (single genotype)
FBtr0174580	FBgn0146433	FBgn0031905	pug	-0.801900491965496	0.030499466	brain (single genotype)
FBtr0428702	FBgn0143758	FBgn0262720	NaPi-T	-0.604715348026808	0.030499466	brain (single genotype)
FBtr0169741	FBgn0141514	FBgn0061356	Magi	0.633966502971539	0.030499466	brain (single genotype)
FBtr0174028	FBgn0145976	FBgn0023495	CG32944	-0.800230487624223	0.030651942	brain (single genotype)
FBtr0162071	FBgn0133842	FBgn0029937	dhd	-0.68419377611905	0.030651942	brain (single genotype)
FBtr0174732	FBgn0146580	FBgn0015663	Pxd	-0.715023041285529	0.03095572	brain (single genotype)
FBtr0162698	FBgn0134493	FBgn0036226	CG5538	-0.602981733577017	0.031707918	brain (single genotype)
FBtr0168613	FBgn0140482	FBgn0031869	NA	0.634676684968833	0.031910808	brain (single genotype)
FBtr0423812	FBgn0147344	FBgn0038720	CG6231	0.661857717372278	0.032905233	brain (single genotype)
FBtr0427804	FBgn0280218	NA	MtnA	0.929610672108602	0.033176417	brain (single genotype)
FBtr0170191	FBgn0142089	FBgn0028562	sut1	0.762363866600341	0.033636696	brain (single genotype)
FBtr0433101	FBgn0281066	NA	NA	0.948469699359918	0.034216	brain (single genotype)
FBtr0433192	FBgn0143190	FBgn0033911	CG12970	-0.587467180240697	0.034494566	brain (single genotype)
FBtr0172491	FBgn0144193	FBgn0001114	msta	0.624973867771727	0.034584809	brain (single genotype)
FBtr0163480	FBgn0135236	FBgn0035357	CG42245	-0.660711921407705	0.034584809	brain (single genotype)
FBtr0429618	FBgn0147540	NA	Sgs5	-0.624660827685094	0.034708824	brain (single genotype)
FBtr0432860	FBgn0145880	FBgn0051121	NA	0.647074859693042	0.034708824	brain (single genotype)
FBtr0174197	FBgn0146077	FBgn0038095	Lip4	-0.798883405990152	0.035251624	brain (single genotype)
FBtr0424619	FBgn0145780	FBgn0039461	CG5500	0.658139556944207	0.035317509	brain (single genotype)
FBtr0173650	FBgn0145491	FBgn0039766	yuri	0.736965594166206	0.035317509	brain (single genotype)
FBtr0167067	FBgn0138803	FBgn0030313	CG42541	-0.72607727802347	0.035317509	brain (single genotype)
FBtr0426595	FBgn0133580	FBgn0013767	Crz	-0.603578178888503	0.035404988	brain (single genotype)
FBtr0431618	FBgn0145552	FBgn0025456	CREG	0.756653929088318	0.035404988	brain (single genotype)
FBtr0164393	FBgn0136235	FBgn0053969	CG33969	-0.868134552126026	0.035404988	brain (single genotype)
FBtr0162458	FBgn0134320	FBgn0037117	CG43980	1.13385574673479	0.035526567	brain (single genotype)
FBtr0174970	FBgn0146814	FBgn0037717	CG18547	-0.6590631268958	0.035633209	brain (single genotype)
FBtr0428940	FBgn0144886	FBgn0038827	Fancd2	0.692405256126667	0.036872824	brain (single genotype)
FBtr0423929	FBgn0146098	NA	NA	-0.599655893581729	0.037198715	brain (single genotype)
FBtr0166119	FBgn0137779	FBgn0025686	Thor	-0.661620469250564	0.037198715	brain (single genotype)
FBtr0431513	FBgn0134531	NA	CG7252	-0.66251162018542	0.037198715	brain (single genotype)
FBtr0170075	FBgn0141986	FBgn0028424	JhI-26	-0.669069767492998	0.037327682	brain (single genotype)
FBtr0175078	FBgn0146968	FBgn0038639	Uro	0.9648105715377	0.037574842	brain (single genotype)
FBtr0429378	FBgn0144218	FBgn0264255	Cyp4ae1	-0.960471635813363	0.037574842	brain (single genotype)
FBtr0425863	FBgn0135004	FBgn0001225	Hsp22	-0.960471635813363	0.037574842	brain (single genotype)
FBtr0174466	FBgn0146306	FBgn0262599	CG43129	-0.75644296866551	0.037810511	brain (single genotype)
FBtr0174892	FBgn0146770	FBgn0037817	Cyp12e1	0.749168393138721	0.038366259	brain (single genotype)
FBtr0168302	FBgn0140154	FBgn0004374	CG16884	-0.623694895209871	0.038682946	brain (single genotype)
FBtr0175478	FBgn0147292	FBgn0040609	CG3348	-1.09515723304034	0.03901394	brain (single genotype)
FBtr0432811	FBgn0136370	FBgn0052191	AstC-R1	-0.865590966569688	0.039601729	brain (single genotype)
FBtr0174465	FBgn0146306	FBgn0262599	Cyp12a5	-0.693398732760518	0.039990637	brain (single genotype)
FBtr0170878	FBgn0142813	NA	NA	-0.553004750276235	0.039990637	brain (single genotype)
FBtr0168508	FBgn0140358	FBgn0032494	Pen	0.575629996310776	0.039990637	brain (single genotype)
FBtr0163489	FBgn0135245	FBgn0052354	MEP-1	-1.02553509210714	0.040395084	brain (single genotype)
FBtr0170395	FBgn0142203	FBgn0042086	Tsp42Ea	0.758624475295979	0.040417632	brain (single genotype)
FBtr0163627	FBgn0135659	NA	NA	0.688175863656737	0.040776994	brain (single genotype)
FBtr0423784	FBgn0134865	FBgn0035976	PGRP-LC	0.845341755210998	0.04085538	brain (single genotype)
FBtr0430450	FBgn0138937	FBgn0029843	Nep1	-0.775541173381811	0.041164501	brain (single genotype)
FBtr0164667	FBgn0136696	NA	NA	0.676264825107878	0.041310229	brain (single genotype)
FBtr0168135	FBgn0140002	FBgn0020416	Tap42	-0.615600033259156	0.042904332	brain (single genotype)
FBtr0161853	FBgn0133670	FBgn0042650	NA	-0.828368099806018	0.043284485	brain (single genotype)
FBtr0170439	FBgn0142368	FBgn0014859	CG7881	0.621432972647072	0.04361616	brain (single genotype)
FBtr0163538	FBgn0135461	FBgn0035678	CG10469	-0.576699189690016	0.043652682	brain (single genotype)
FBtr0168210	FBgn0140063	FBgn0031747	NA	0.788768024400774	0.044365089	brain (single genotype)
FBtr0167902	FBgn0139666	FBgn0038704	CG5316	0.703958488277888	0.045049828	brain (single genotype)
FBtr0426826	FBgn0133410	FBgn0040528	CG7016	-0.584962500721156	0.045088503	brain (single genotype)
FBtr0170505	FBgn0142425	FBgn0034532	Ance-5	-0.615925974205672	0.045643267	brain (single genotype)
FBtr0173725	FBgn0145536	FBgn0085417	CG31414	0.583514375088012	0.045791851	brain (single genotype)
FBtr0173039	FBgn0144815	NA	NA	0.852617567208776	0.045791851	brain (single genotype)
FBtr0171744	FBgn0143633	FBgn0002531	Mal-A3	-0.676285285638623	0.045791851	brain (single genotype)
FBtr0173827	FBgn0145661	FBgn0022359	Sodh-2	-0.704377667665927	0.045863223	brain (single genotype)
FBtr0427790	FBgn0145382	FBgn0038398	CG14696	-0.744383065728689	0.045863223	brain (single genotype)
FBtr0173077	FBgn0144959	FBgn0002869	Hr96	-0.602773776837617	0.046008043	brain (single genotype)
FBtr0168717	FBgn0140524	FBgn0025697	CG15414	0.572796432540121	0.046008043	brain (single genotype)
FBtr0175338	FBgn0147112	FBgn0037408	NPFR	-0.715507969156711	0.046922943	brain (single genotype)
FBtr0429539	FBgn0135776	NA	NA	-0.590292004531815	0.047008837	brain (single genotype)
FBtr0170940	FBgn0142835	FBgn0019968	CG4572	0.7393482454772	0.047645504	brain (single genotype)
FBtr0424358	FBgn0133735	FBgn0030347	disco-r	-0.54057636933138	0.047645504	brain (single genotype)
FBtr0173778	FBgn0145551	FBgn0038504	CG3355	-0.911613005850922	0.047846593	brain (single genotype)
FBtr0431244	FBgn0144039	FBgn0265187	CG44252	-0.864485029343519	0.047907566	brain (single genotype)
FBtr0432763	FBgn0143494	FBgn0034688	CG11073	-0.617678075864534	0.048191702	brain (single genotype)
FBtr0170436	FBgn0142290	FBgn0010385	NA	-0.5406930410134	0.048451536	brain (single genotype)
FBtr0162304	FBgn0134253	FBgn0036433	CG5644	-0.775293712825306	0.048451536	brain (single genotype)
FBtr0171097	FBgn0143108	NA	NA	1.08746284125034	0.049516864	brain (single genotype)
FBtr0427574	FBgn0145042	FBgn0016123	Aph-4	-0.535547112938166	0.049676856	brain (single genotype)
FBtr0173359	FBgn0145193	FBgn0037999	CG4860	-0.577448447063849	0.049783506	brain (single genotype)
