# Supplementary material for: Contributions of cis- and trans-Regulatory Evolution to Transcriptomic Divergence across Populations in the Drosophila mojavensis Larval Brain
Source: Genome Biol Evol. 2020 Jul 11;12(8):1407–18. doi: 10.1093/gbe/evaa145 (PMC7495911; doi:10.1093/gbe/evaa145)
Supplement: evaa145_Supplementary_Data [file evaa145_supplementary_data.zip › gbe_TableS3_new.csv]

D. mojavensis Transcript	D. mojavensis Gene	D. melanogaster Gene	D. melanogaster Symbol	log2 ASE fold change (CI/SON)	FDR corrected P-value	Tissue
FBtr0170236	FBgn0142249	NA	NA	-5.060521619	9.42E-14	body
FBtr0173505	FBgn0145507	FBgn0039102	SPE	3.885943657	3.95E-09	body
FBtr0167366	FBgn0139389	FBgn0004431	LysX	-3.730586682	1.48E-08	body
FBtr0171970	FBgn0143975	FBgn0011555	thetaTry	4.045255908	1.8E-08	body
FBtr0432301	FBgn0281578	NA	NA	3.508549385	7.45E-08	body
FBtr0164779	FBgn0136808	FBgn0032514	CG9302	-3.161114623	1.48E-06	body
FBtr0431947	FBgn0280961	NA	NA	-3.071462363	2.93E-06	body
FBtr0169582	FBgn0141596	FBgn0034968	RpL12	-3.108524457	2.93E-06	body
FBtr0174016	FBgn0146018	FBgn0039471	CG6295	-3.154898457	1.52E-05	body
FBtr0175307	FBgn0147304	NA	NA	-2.714842783	0.000473715	body
FBtr0171353	FBgn0143363	FBgn0261989	CG42807	2.60147014	0.000615349	body
FBtr0170456	FBgn0142468	FBgn0050381	CG30381	-2.449802917	0.001210333	body
FBtr0429641	FBgn0280741	NA	NA	2.338479271	0.001513464	body
FBtr0425610	FBgn0139434	NA	NA	-2.315355441	0.003128757	body
FBtr0424807	FBgn0281641	NA	NA	-2.256833067	0.00331224	body
FBtr0171575	FBgn0143584	NA	NA	-2.130703692	0.009805245	body
FBtr0428576	FBgn0146631	NA	NA	-2.116528744	0.015582926	body
FBtr0166878	FBgn0138902	FBgn0029690	CG6414	-2.010799401	0.028243515	body
FBtr0428620	FBgn0280856	NA	NA	-1.942514505	0.029045262	body
FBtr0162267	FBgn0134302	FBgn0036767	CG16775	-1.920565533	0.032025156	body
FBtr0426225	FBgn0141688	FBgn0033699	RpS11	-4.742089151	1.12E-93	brain
FBtr0293433	FBgn0253667	NA	NA	-3.898985398	2.93E-68	brain
FBtr0171741	FBgn0143748	FBgn0034743	RpS16	3.996436322	2.97E-55	brain
FBtr0169582	FBgn0141596	FBgn0034968	RpL12	-3.191936032	5.16E-43	brain
FBtr0430212	FBgn0142835	FBgn0019968	Khc-73	2.188346099	3.64E-30	brain
FBtr0425821	FBgn0135235	FBgn0250911	CG42245	2.652995708	2E-24	brain
FBtr0164779	FBgn0136808	FBgn0032514	CG9302	-1.852984059	1.42E-16	brain
FBtr0169279	FBgn0141293	FBgn0034567	CG15651	-1.807354922	4.28E-16	brain
FBtr0424431	FBgn0141410	FBgn0034512	CG18067	-1.455018354	7.01E-13	brain
FBtr0168042	FBgn0140061	NA	NA	-1.913744267	2.15E-11	brain
FBtr0427387	FBgn0141590	FBgn0001123	Galphas	-2.06608919	3.68E-10	brain
FBtr0431678	FBgn0140848	FBgn0051660	smog	1.26736933	3.85E-10	brain
FBtr0168283	FBgn0140302	FBgn0028940	Cyp28a5	-1.270976198	4.3E-10	brain
FBtr0164467	FBgn0136497	FBgn0037126	CG14567	1.8758637	5.24E-10	brain
FBtr0429243	FBgn0139666	FBgn0038704	CG5316	-1.445850621	1.67E-09	brain
FBtr0429127	FBgn0281658	NA	NA	1.511541431	1.72E-09	brain
FBtr0428310	FBgn0145284	FBgn0037659	Kdm2	1.186029795	6.78E-09	brain
FBtr0175104	FBgn0147102	FBgn0001149	GstD1	1.24807552	8.25E-09	brain
FBtr0161198	FBgn0133237	FBgn0038946	rdhB	1.815362501	2.58E-08	brain
FBtr0167784	FBgn0139804	FBgn0040260	Ugt36Bc	-1.512450001	5.14E-08	brain
FBtr0175421	FBgn0147418	FBgn0039402	Vps2	1.149384892	7.08E-08	brain
FBtr0432477	FBgn0135236	FBgn0035357	MEP-1	1.087191263	2.25E-07	brain
FBtr0173670	FBgn0145672	FBgn0031451	CG9961	-1.496425826	3.57E-07	brain
FBtr0173129	FBgn0145132	FBgn0039339	CG5116	1.27135927	3.57E-07	brain
FBtr0164099	FBgn0136131	FBgn0035211	CG2211	1.301032871	3.57E-07	brain
FBtr0175450	FBgn0147447	FBgn0038037	Cyp9f2	1.193353497	6.67E-07	brain
FBtr0424571	FBgn0280434	NA	NA	-1.782692868	8.07E-07	brain
FBtr0164841	FBgn0136870	NA	NA	-1.492113722	1.03E-06	brain
FBtr0423960	FBgn0144195	FBgn0030641	CG6299	1.238625448	2.11E-06	brain
FBtr0427235	FBgn0135737	FBgn0037083	CG5656	1.914270126	3.33E-06	brain
FBtr0427205	FBgn0280601	NA	NA	1.326810316	4.71E-06	brain
FBtr0170509	FBgn0142521	FBgn0040780	Atg10	-1.789320999	7.59E-06	brain
FBtr0164137	FBgn0084818	NA	NA	-1.976541027	1.02E-05	brain
FBtr0426471	FBgn0143157	NA	NA	1.638260727	1.04E-05	brain
FBtr0174553	FBgn0146553	FBgn0039282	Bili	-0.974609363	1.52E-05	brain
FBtr0175002	FBgn0147000	NA	NA	1.615659298	1.59E-05	brain
FBtr0167255	FBgn0139278	FBgn0031631	CG3225	-1.105565756	2.27E-05	brain
FBtr0424469	FBgn0147018	FBgn0039492	CG6051	-0.961926671	2.38E-05	brain
FBtr0170456	FBgn0142468	FBgn0050381	CG30381	-1.36804002	2.38E-05	brain
FBtr0172518	FBgn0144523	FBgn0030642	CG15642	1.3336099	3.62E-05	brain
FBtr0168478	FBgn0140494	FBgn0051777	CG31777	-1.435386145	3.92E-05	brain
FBtr0423916	FBgn0145106	NA	NA	-1.109847181	4.14E-05	brain
FBtr0162477	FBgn0134511	FBgn0011284	RpS4	1.174250927	4.42E-05	brain
FBtr0175338	FBgn0147335	FBgn0042205	CG18764	-1.239575433	6.59E-05	brain
FBtr0174620	FBgn0146620	FBgn0004841	TkR86C	-1.132247798	6.59E-05	brain
FBtr0175078	FBgn0147076	FBgn0038343	Trissin	1.442518236	7.36E-05	brain
FBtr0423716	FBgn0146770	FBgn0037817	Cyp12e1	1.078801568	0.000129346	brain
FBtr0161101	FBgn0133140	FBgn0038956	CG5379	-1.122619287	0.000332302	brain
FBtr0433101	FBgn0281388	NA	NA	1.3594028	0.000429585	brain
FBtr0173627	FBgn0145629	FBgn0031457	CG3077	0.882337708	0.000474348	brain
FBtr0174131	FBgn0146132	FBgn0039678	Obp99a	0.823241985	0.000474348	brain
FBtr0429088	FBgn0137687	FBgn0029946	CG15034	-1.114820402	0.000581799	brain
FBtr0425171	FBgn0136235	FBgn0053969	CG33969	1.073248982	0.000765126	brain
FBtr0425787	FBgn0141734	FBgn0033919	CG8547	-0.861869081	0.000919093	brain
FBtr0161582	FBgn0133620	FBgn0021750	Aats-ser	-1	0.001052735	brain
FBtr0161701	FBgn0133739	FBgn0030737	CG9914	0.888917162	0.001086655	brain
FBtr0168953	FBgn0140967	FBgn0032791	CG18094	-0.858880194	0.001203629	brain
FBtr0164476	FBgn0136506	FBgn0037114	Cpr78E	-0.978783514	0.001268464	brain
FBtr0173826	FBgn0145828	NA	NA	-1.078002512	0.001326051	brain
FBtr0170507	FBgn0142519	FBgn0003082	phr	-1.270528942	0.001326051	brain
FBtr0164053	FBgn0136085	NA	NA	0.840710552	0.001395519	brain
FBtr0168863	FBgn0140878	FBgn0032361	CG6488	-0.842032374	0.001395519	brain
FBtr0171619	FBgn0143628	NA	NA	-1.172946353	0.001587722	brain
FBtr0429752	FBgn0280347	NA	NA	1.557995453	0.001785794	brain
FBtr0166073	FBgn0138097	FBgn0030800	Nprl2	-1.12755005	0.002006507	brain
FBtr0164978	FBgn0137006	FBgn0031538	CG3246	-1.003514484	0.002013434	brain
FBtr0175553	FBgn0147549	FBgn0038045	NANS	0.980806435	0.002130897	brain
FBtr0163513	FBgn0135545	FBgn0035440	CG14969	-0.910030303	0.003258287	brain
FBtr0175479	FBgn0147476	FBgn0038861	CG7009	0.971710956	0.003589825	brain
FBtr0432052	FBgn0141539	FBgn0033316	CG14749	0.753231075	0.003650569	brain
FBtr0173294	FBgn0145297	FBgn0039321	CG10550	-0.974400177	0.003768233	brain
FBtr0162665	FBgn0134698	FBgn0010223	Galphaf	0.883445743	0.004076406	brain
FBtr0163110	FBgn0135142	NA	NA	1.133483005	0.004123093	brain
FBtr0427195	FBgn0280394	NA	NA	1.415037499	0.004704954	brain
FBtr0161106	FBgn0133145	FBgn0039612	CG14523	0.939458458	0.004993069	brain
FBtr0430855	FBgn0281275	NA	NA	-1.386058432	0.005292686	brain
FBtr0424304	FBgn0136999	FBgn0032010	CG8086	-0.843932974	0.005508716	brain
FBtr0171544	FBgn0143554	FBgn0050503	CG30503	-1.031942893	0.005635384	brain
FBtr0160916	FBgn0132957	FBgn0032801	CG10165	1.143590854	0.006020339	brain
FBtr0173631	FBgn0145633	FBgn0266668	Exo84	0.724118042	0.006298291	brain
FBtr0429286	FBgn0281090	NA	NA	0.948960567	0.006766022	brain
FBtr0174629	FBgn0146629	FBgn0025680	cry	-0.807801923	0.007507863	brain
FBtr0423468	FBgn0146495	NA	NA	-0.787793956	0.00789064	brain
FBtr0429936	FBgn0280993	NA	NA	-0.906459232	0.007918112	brain
FBtr0428940	FBgn0144886	FBgn0038827	Fancd2	0.855859024	0.007979075	brain
FBtr0174494	FBgn0146494	FBgn0087013	Karybeta3	-0.695863443	0.008096703	brain
FBtr0426881	FBgn0143488	FBgn0002715	mei-S332	-0.942775131	0.008096703	brain
FBtr0168503	FBgn0140519	FBgn0031542	CG15414	-0.989731665	0.00848445	brain
FBtr0161428	FBgn0133467	FBgn0039094	CG10184	0.7589919	0.00848445	brain
FBtr0171313	FBgn0143323	FBgn0033693	CG13175	-0.899071091	0.008597128	brain
FBtr0428613	FBgn0133897	FBgn0259834	out	1.502500341	0.008597128	brain
FBtr0171309	FBgn0143319	FBgn0028434	Ercc1	1.061692322	0.008744677	brain
FBtr0163665	FBgn0135697	FBgn0040321	GNBP3	0.928446739	0.008767257	brain
FBtr0431451	FBgn0085888	FBgn0035050	ST6Gal	-0.994606741	0.008998515	brain
FBtr0431659	FBgn0140947	FBgn0028704	Nckx30C	-0.769899484	0.009254872	brain
FBtr0166352	FBgn0138376	FBgn0261608	RpL37A	0.797600355	0.009641193	brain
FBtr0425101	FBgn0146503	FBgn0039280	Mocs2	-0.775959726	0.009778526	brain
FBtr0174423	FBgn0146424	FBgn0020910	RpL3	-0.679290144	0.010683716	brain
FBtr0422697	FBgn0281628	NA	NA	-1.350497247	0.01108293	brain
FBtr0170439	FBgn0142451	FBgn0034564	CG9344	0.756370993	0.01108293	brain
FBtr0168105	FBgn0140124	FBgn0261999	CG42817	0.835910282	0.01108293	brain
FBtr0166030	FBgn0138054	FBgn0029751	CG17764	-0.994170921	0.011290386	brain
FBtr0174547	FBgn0146547	FBgn0039266	CG11791	-0.710739472	0.011699401	brain
FBtr0162778	FBgn0134810	NA	NA	-1.092566119	0.012062229	brain
FBtr0172189	FBgn0144194	FBgn0030640	CG6294	0.779311885	0.012788147	brain
FBtr0174582	FBgn0146582	FBgn0037842	CG6567	-0.867985084	0.012813158	brain
FBtr0427217	FBgn0141463	FBgn0010397	LamC	-0.828772339	0.013964179	brain
FBtr0174732	FBgn0146730	FBgn0037687	CG8132	-0.808048692	0.016740161	brain
FBtr0429351	FBgn0146022	FBgn0051075	CG31075	-0.636226439	0.016740161	brain
FBtr0422336	FBgn0147596	FBgn0085438	CG34409	0.810916255	0.016887621	brain
FBtr0166119	FBgn0138143	NA	NA	-0.786293307	0.017003731	brain
FBtr0162704	FBgn0134736	FBgn0011705	rost	0.706916821	0.018568061	brain
FBtr0423485	FBgn0280657	NA	NA	0.862496476	0.018985898	brain
FBtr0174790	FBgn0146788	FBgn0037973	CG18547	-0.859230406	0.019534769	brain
FBtr0167072	FBgn0139095	FBgn0052554	CG32554	-0.974236904	0.019534769	brain
FBtr0160920	FBgn0132961	FBgn0038363	Acyp2	0.770931514	0.019534769	brain
FBtr0424249	FBgn0281317	NA	NA	0.737569106	0.020066333	brain
FBtr0170432	FBgn0142444	FBgn0034558	Cib2	1.131244533	0.020190806	brain
FBtr0423499	FBgn0143883	NA	NA	0.973282662	0.021941528	brain
FBtr0166161	FBgn0138185	FBgn0260400	elav	-0.835961842	0.022493968	brain
FBtr0175358	FBgn0147355	FBgn0039145	CG6000	-0.811696469	0.025515523	brain
FBtr0425183	FBgn0140348	FBgn0036449	bmm	-0.657584738	0.025515523	brain
FBtr0174184	FBgn0146185	FBgn0028984	Spn88Ea	-0.686222746	0.026288163	brain
FBtr0174234	FBgn0146235	FBgn0026616	alpha-Man-IIb	0.621107501	0.028757002	brain
FBtr0170862	FBgn0142873	FBgn0023167	SmD3	-1.237039197	0.029585435	brain
FBtr0164444	FBgn0136474	FBgn0036193	CG14135	-0.814968106	0.029835678	brain
FBtr0169730	FBgn0141744	NA	NA	-0.697570314	0.031499109	brain
FBtr0169910	FBgn0141924	FBgn0035027	CG3511	0.84434913	0.032172202	brain
FBtr0166773	FBgn0138797	FBgn0260658	CG42541	0.834940754	0.032211972	brain
FBtr0164590	FBgn0136619	FBgn0052069	CG32069	0.864344901	0.032934896	brain
FBtr0171484	FBgn0143494	FBgn0034688	CG11474	-0.826749173	0.033616367	brain
FBtr0174488	FBgn0146488	FBgn0026566	CG1307	-0.712886676	0.034040848	brain
FBtr0163140	FBgn0135172	FBgn0035921	CG13305	1.028196892	0.034207116	brain
FBtr0170505	FBgn0142517	FBgn0032793	CG10189	-0.648230837	0.035264769	brain
FBtr0427396	FBgn0280650	NA	NA	-0.591031193	0.035646754	brain
FBtr0422445	FBgn0143640	FBgn0002534	Lcp3	0.84701914	0.035646754	brain
FBtr0427504	FBgn0140983	FBgn0031384	CG4238	0.652076697	0.037662367	brain
FBtr0161647	FBgn0133685	FBgn0030695	PGRP-LE	1.080489918	0.038745256	brain
FBtr0174419	FBgn0146420	FBgn0020385	pug	-0.77462372	0.03961211	brain
FBtr0423188	FBgn0142974	FBgn0050446	Tdc2	0.891293741	0.04123559	brain
FBtr0429167	FBgn0281273	NA	NA	-0.91753784	0.043601244	brain
FBtr0162903	FBgn0134935	FBgn0265988	mv	0.608173607	0.047885178	brain
FBtr0433399	FBgn0280848	NA	NA	-0.575456964	0.048609024	brain
