# Supplementary material for: Contributions of cis- and trans-Regulatory Evolution to Transcriptomic Divergence across Populations in the Drosophila mojavensis Larval Brain
Source: Genome Biol Evol. 2020 Jul 11;12(8):1407–18. doi: 10.1093/gbe/evaa145 (PMC7495911; doi:10.1093/gbe/evaa145)
Supplement: evaa145_Supplementary_Data [file evaa145_supplementary_data.zip › gbe_TableS4_new.csv]

D. mojavensis Transcript	D. mojavensis Gene	D. melanogaster Gene	D. melanogaster Symbol	Brain log2 trans fold change (CI/SON)	trans FDR corrected P-value	Tissue/Comparison
FBtr0175185	FBgn0147182	FBgn0051041	CG31041	-2.527398155	0	body (single genotype)
FBtr0173799	FBgn0145801	FBgn0002563	Lsp1beta	2.641435551	0	body (single genotype)
FBtr0171630	FBgn0143639	FBgn0002531	Lcp1	1.349733995	0	body (single genotype)
FBtr0171628	FBgn0143637	FBgn0002531	Lcp1	1.930125796	0	body (single genotype)
FBtr0171624	FBgn0143633	FBgn0002531	Lcp1	2.041938885	0	body (single genotype)
FBtr0170671	FBgn0142683	FBgn0000078	Amy-d	2.839467948	0	body (single genotype)
FBtr0170628	FBgn0142640	FBgn0085256	CG34227	1.145927075	0	body (single genotype)
FBtr0170627	FBgn0142639	FBgn0085256	CG34227	0.677513344	0	body (single genotype)
FBtr0169534	FBgn0141548	FBgn0043575	PGRP-SC2	-2.891912148	0	body (single genotype)
FBtr0168390	FBgn0140406	FBgn0000640	Fbp2	1.428143538	0	body (single genotype)
FBtr0167487	FBgn0139510	FBgn0004425	LysB	-0.960368937	0	body (single genotype)
FBtr0167486	FBgn0139509	FBgn0004425	LysB	-0.937448814	0	body (single genotype)
FBtr0164823	FBgn0136852	FBgn0087002	Rfabg	1.213871177	0	body (single genotype)
FBtr0163407	FBgn0135439	FBgn0005626	ple	-2.434909648	0	body (single genotype)
FBtr0168368	FBgn0012567	FBgn0000055	Adh	1.345275206	1.62469525124435E-295	body (single genotype)
FBtr0428653	FBgn0280765	NA	NA	-0.496014008	3.18462253403943E-288	body (single genotype)
FBtr0423797	FBgn0139800	FBgn0264695	Mhc	1.092274775	4.01863042697449E-269	body (single genotype)
FBtr0169138	FBgn0141152	FBgn0003863	alphaTry	-1.044260304	9.95477623858926E-257	body (single genotype)
FBtr0163110	FBgn0135142	NA	NA	-1.118234893	8.45666656655557E-223	body (single genotype)
FBtr0173060	FBgn0145063	FBgn0039685	Obp99b	0.477822592	5.43083071606535E-216	body (single genotype)
FBtr0171969	FBgn0143974	FBgn0003863	alphaTry	-1.14054815	3.90437221541503E-198	body (single genotype)
FBtr0163683	FBgn0135715	NA	NA	-0.703199524	9.84212178647637E-198	body (single genotype)
FBtr0171603	FBgn0143612	FBgn0033999	CG8093	3.268330102	1.6058110446599E-182	body (single genotype)
FBtr0167186	FBgn0139209	FBgn0001142	Gs1	-1.045208898	4.75599730210503E-182	body (single genotype)
FBtr0175522	FBgn0147519	FBgn0003375	Sgs5	-0.303150998	9.19437570784412E-181	body (single genotype)
FBtr0162264	FBgn0134299	FBgn0000639	Fbp1	0.39041519	7.23469155014939E-142	body (single genotype)
FBtr0169533	FBgn0141547	FBgn0033327	PGRP-SC1b	0.715196181	8.15370661321068E-134	body (single genotype)
FBtr0426652	FBgn0145551	FBgn0038504	Sur-8	-1.661922539	5.57227745087738E-133	body (single genotype)
FBtr0174454	FBgn0146454	FBgn0031907	CG5171	-1.541216721	9.91296558907101E-133	body (single genotype)
FBtr0427235	FBgn0135737	FBgn0037083	CG5656	-1.092518403	3.77964975507235E-132	body (single genotype)
FBtr0163810	FBgn0135842	FBgn0001224	Hsp23	-1.124027492	1.19577810810203E-122	body (single genotype)
FBtr0161591	FBgn0133629	NA	NA	-1.104266713	3.73530561313839E-122	body (single genotype)
FBtr0171495	FBgn0143505	NA	NA	-0.551286328	7.96588916747851E-115	body (single genotype)
FBtr0170236	FBgn0142249	NA	NA	5.504564017	9.58581758182993E-111	body (single genotype)
FBtr0161564	FBgn0133602	FBgn0000527	e	-3.776314602	2.34742761805917E-109	body (single genotype)
FBtr0175511	FBgn0147508	NA	NA	1.827840368	1.19080001563844E-108	body (single genotype)
FBtr0165446	FBgn0137472	FBgn0014340	mof	1.843508122	2.04382093835241E-96	body (single genotype)
FBtr0174969	FBgn0146967	FBgn0002719	Men	0.965364329	7.94151311861432E-91	body (single genotype)
FBtr0171715	FBgn0143723	NA	NA	-3.058832456	5.69427275698781E-88	body (single genotype)
FBtr0173008	FBgn0145011	FBgn0038943	CG5391	-1.158069734	1.42210502256246E-86	body (single genotype)
FBtr0432314	FBgn0133744	NA	NA	-1.219683313	1.09613659502507E-85	body (single genotype)
FBtr0168582	FBgn0140598	FBgn0031248	CG11912	-0.63395541	4.43204637917297E-83	body (single genotype)
FBtr0168195	FBgn0140214	FBgn0003046	Pcp	-2.286618338	6.7436485472264E-83	body (single genotype)
FBtr0170004	FBgn0142018	FBgn0034294	Muc55B	-1.527699797	3.1121350056012E-80	body (single genotype)
FBtr0171372	FBgn0143382	FBgn0002565	Lsp2	0.267938557	6.03584566051766E-75	body (single genotype)
FBtr0169220	FBgn0141234	FBgn0020506	Amyrel	3.356786278	5.02033420684967E-73	body (single genotype)
FBtr0174799	FBgn0146797	FBgn0037933	Ho	-0.998501404	5.53893232002861E-70	body (single genotype)
FBtr0168044	FBgn0140063	FBgn0031747	CG9021	-1.364890099	6.18132932751823E-69	body (single genotype)
FBtr0168163	FBgn0140182	FBgn0259998	CG17571	0.760015948	9.82638826905309E-67	body (single genotype)
FBtr0428527	FBgn0143747	FBgn0034741	CG4269	-2.814062485	4.16562708602559E-66	body (single genotype)
FBtr0170001	FBgn0142015	FBgn0034296	CG10912	-1.464502908	9.69868656253845E-66	body (single genotype)
FBtr0174016	FBgn0146018	FBgn0039471	CG6295	-3.324637437	5.29565445137415E-60	body (single genotype)
FBtr0429648	FBgn0280686	NA	NA	1.053137366	6.83403501956799E-60	body (single genotype)
FBtr0163461	FBgn0135493	FBgn0028519	CG4500	-1.285855584	1.22828308733398E-59	body (single genotype)
FBtr0167578	FBgn0139599	FBgn0040827	CG13315	-0.800085503	4.93980826228497E-59	body (single genotype)
FBtr0171405	FBgn0143415	FBgn0040007	RpL38	-0.615700222	4.9752110527884E-55	body (single genotype)
FBtr0165721	FBgn0137747	FBgn0261560	Thor	-1.232301037	2.17941422198055E-54	body (single genotype)
FBtr0161226	FBgn0133265	FBgn0038074	Gnmt	2.525108666	5.96731274034425E-51	body (single genotype)
FBtr0171481	FBgn0143491	FBgn0001091	Gapdh1	0.450273147	1.5103063416795E-50	body (single genotype)
FBtr0163135	FBgn0135167	FBgn0003149	Prm	0.502667782	9.30662520693117E-50	body (single genotype)
FBtr0174434	FBgn0146434	FBgn0000477	DNaseII	0.696881037	4.72304786748204E-48	body (single genotype)
FBtr0168388	FBgn0140404	FBgn0012036	Aldh	0.848627323	8.76561443409949E-48	body (single genotype)
FBtr0168844	FBgn0140859	FBgn0040992	CG10570	-0.732378546	1.15772251360757E-47	body (single genotype)
FBtr0164217	FBgn0136248	FBgn0036831	CG6839	-2.827475531	5.30319011730692E-47	body (single genotype)
FBtr0168947	FBgn0140961	FBgn0032518	RpL24	-0.56654311	6.7271474885595E-47	body (single genotype)
FBtr0169820	FBgn0141834	FBgn0033188	Drat	-0.902058766	4.02223082558884E-45	body (single genotype)
FBtr0423344	FBgn0135941	FBgn0035612	CG10625	0.5173231	1.15269593349645E-44	body (single genotype)
FBtr0164019	FBgn0136051	FBgn0035743	CG15829	-1.044633337	1.4788536203394E-44	body (single genotype)
FBtr0175030	FBgn0147028	FBgn0039482	CG14258	0.869766458	5.45911526795419E-44	body (single genotype)
FBtr0167046	FBgn0139069	FBgn0030326	CG2444	-1.069699073	1.24220716972418E-43	body (single genotype)
FBtr0429390	FBgn0139979	FBgn0000422	Ddc	-0.918410761	5.52724685231198E-43	body (single genotype)
FBtr0424385	FBgn0134920	NA	NA	0.775907848	9.74950702256952E-43	body (single genotype)
FBtr0167930	FBgn0139949	FBgn0261597	RpS26	-0.295553281	5.01404129121116E-41	body (single genotype)
FBtr0174009	FBgn0146011	FBgn0039475	CG6277	2.78198585	9.13384210172302E-41	body (single genotype)
FBtr0172956	FBgn0144959	FBgn0002869	MtnB	2.463065905	9.34279116633643E-41	body (single genotype)
FBtr0174789	FBgn0146787	FBgn0037975	CG3397	1.789319177	8.83671167638932E-40	body (single genotype)
FBtr0428230	FBgn0139908	NA	NA	-0.828260502	1.15369144487319E-39	body (single genotype)
FBtr0175510	FBgn0147507	NA	NA	0.531042394	3.05544315163907E-38	body (single genotype)
FBtr0429917	FBgn0145891	FBgn0038181	CG9297	0.939577838	1.15575509954873E-37	body (single genotype)
FBtr0171629	FBgn0143638	FBgn0002531	Lcp1	0.536659679	2.56724660213182E-37	body (single genotype)
FBtr0170006	FBgn0142020	FBgn0034291	CG5770	-0.867420395	4.36094511357322E-37	body (single genotype)
FBtr0164231	FBgn0136261	FBgn0022774	Oat	1.595757692	5.84157413010325E-37	body (single genotype)
FBtr0427242	FBgn0084656	FBgn0013763	CG5210	1.103564357	9.64370396839897E-37	body (single genotype)
FBtr0168487	FBgn0140503	FBgn0031559	CG3513	0.871343804	1.07695675483212E-36	body (single genotype)
FBtr0423932	FBgn0138139	FBgn0261710	nocte	0.38245599	1.27798680750732E-36	body (single genotype)
FBtr0428808	FBgn0146385	FBgn0037874	Tctp	-0.460348598	3.36809316981575E-35	body (single genotype)
FBtr0163420	FBgn0135452	NA	NA	0.410232076	2.45145116081285E-34	body (single genotype)
FBtr0169422	FBgn0141436	FBgn0050359	Mal-A5	0.931314039	7.73526358370027E-34	body (single genotype)
FBtr0162698	FBgn0134730	FBgn0035904	GstO3	-0.776027698	1.60540894394876E-33	body (single genotype)
FBtr0173905	FBgn0145907	FBgn0046876	Obp83ef	-1.071824242	3.70766748741174E-33	body (single genotype)
FBtr0169417	FBgn0141431	FBgn0002534	Lcp3	0.404503875	7.09741290772869E-33	body (single genotype)
FBtr0170275	FBgn0142287	FBgn0029093	cathD	-0.525535454	7.30192918558202E-33	body (single genotype)
FBtr0428407	FBgn0145988	FBgn0039760	CG9682	-0.934398477	8.97117846407268E-33	body (single genotype)
FBtr0161348	FBgn0133387	FBgn0000416	Sap-r	-0.394091493	1.02245776352448E-32	body (single genotype)
FBtr0428846	FBgn0139915	FBgn0032726	CG10621	1.178550758	1.07040025409772E-32	body (single genotype)
FBtr0422235	FBgn0134184	FBgn0040950	Muc26B	1.229826406	1.77396744610993E-32	body (single genotype)
FBtr0430206	FBgn0145892	FBgn0032889	CG9331	0.737462956	1.780025119339E-32	body (single genotype)
FBtr0432958	FBgn0135361	FBgn0028533	CG7953	0.985605584	2.07889146172815E-32	body (single genotype)
FBtr0161155	FBgn0133194	FBgn0039830	ATPsynC	0.386897562	6.20088551462118E-32	body (single genotype)
FBtr0168123	FBgn0140142	FBgn0028544	CG16884	0.921418545	1.18367852693641E-31	body (single genotype)
FBtr0161701	FBgn0133739	FBgn0030737	CG9914	-0.82049547	2.46823519278771E-31	body (single genotype)
FBtr0168116	FBgn0140135	FBgn0001967	NimC3	-1.95663459	5.07231554069566E-31	body (single genotype)
FBtr0164212	FBgn0136243	FBgn0036825	RpL26	-0.394064991	9.07301791444352E-31	body (single genotype)
FBtr0169851	FBgn0141865	FBgn0265434	zip	1.186241405	1.71751291811896E-30	body (single genotype)
FBtr0164467	FBgn0136497	FBgn0037126	CG14567	-1.970891906	1.87881458060022E-30	body (single genotype)
FBtr0174576	FBgn0146576	FBgn0004577	Pxd	1.489175575	8.33758675631325E-30	body (single genotype)
FBtr0161081	FBgn0133120	FBgn0039349	Ssadh	0.895058308	2.26932754317922E-29	body (single genotype)
FBtr0162631	FBgn0134664	FBgn0037007	CG5059	-0.889701609	1.29722881377277E-28	body (single genotype)
FBtr0168128	FBgn0140147	FBgn0053306	CG33306	1.988233147	1.38895615906513E-28	body (single genotype)
FBtr0163840	FBgn0135872	NA	NA	-0.811984911	2.85744145115159E-28	body (single genotype)
FBtr0162797	FBgn0134829	FBgn0035985	Cpr67B	-0.901978882	4.05124362794154E-28	body (single genotype)
FBtr0168968	FBgn0140982	NA	NA	0.586273663	1.10416878758975E-27	body (single genotype)
FBtr0169395	FBgn0141409	FBgn0050151	CG30151	1.959501196	1.92224226821777E-27	body (single genotype)
FBtr0171010	FBgn0143021	FBgn0033936	CG17386	-1.470799245	3.75452426995929E-27	body (single genotype)
FBtr0170847	FBgn0142858	FBgn0063492	GstE8	1.358876606	5.9076625889886E-27	body (single genotype)
FBtr0175349	FBgn0147346	FBgn0038658	CG14292	0.427226662	1.42468355906327E-26	body (single genotype)
FBtr0165292	FBgn0137318	FBgn0053128	CG33128	-0.640398213	1.42468355906327E-26	body (single genotype)
FBtr0162969	FBgn0135001	FBgn0001223	Hsp22	-3.011799628	4.85824030910175E-26	body (single genotype)
FBtr0167518	FBgn0139540	FBgn0026372	RpL23A	-0.324385018	5.04281385662787E-26	body (single genotype)
FBtr0428676	FBgn0147241	FBgn0014863	Mlp84B	0.426677192	6.02677033892309E-26	body (single genotype)
FBtr0174895	FBgn0146893	FBgn0039154	Npc2f	-1.536430231	7.29510395486271E-26	body (single genotype)
FBtr0173198	FBgn0145201	FBgn0000592	Est-6	1.627577977	1.89093117845167E-25	body (single genotype)
FBtr0174737	FBgn0146735	FBgn0043791	CG8147	-2.482046687	2.76880911961774E-25	body (single genotype)
FBtr0161269	FBgn0133308	FBgn0038795	CG4335	1.483510064	2.84042632301371E-25	body (single genotype)
FBtr0175064	FBgn0147062	FBgn0000044	Act57B	0.565852345	5.43332463751629E-25	body (single genotype)
FBtr0173626	FBgn0145628	FBgn0037686	RpL34b	-0.412712625	8.87951894480255E-25	body (single genotype)
FBtr0172843	FBgn0144847	FBgn0039795	Spn100A	-1.409521832	1.3280551662486E-24	body (single genotype)
FBtr0168069	FBgn0140088	NA	NA	-0.676166333	1.92463603162977E-24	body (single genotype)
FBtr0161850	FBgn0133886	FBgn0032049	Bace	-1.006032829	9.03369095439743E-24	body (single genotype)
FBtr0168213	FBgn0140232	FBgn0011283	Obp28a	-1.58711003	2.22361843249569E-23	body (single genotype)
FBtr0167749	FBgn0139769	NA	NA	-0.843978686	4.02738893110951E-23	body (single genotype)
FBtr0160778	FBgn0132819	FBgn0040532	CG8369	0.81452209	5.10154752211084E-23	body (single genotype)
FBtr0427423	FBgn0139925	FBgn0032400	CG6770	-0.45965568	1.63940969543662E-22	body (single genotype)
FBtr0172879	FBgn0144883	FBgn0019936	RpS20	-0.456086016	1.68692491441639E-22	body (single genotype)
FBtr0161328	FBgn0133367	FBgn0038834	RpS30	-0.448123495	5.38435640705834E-22	body (single genotype)
FBtr0162497	FBgn0134531	NA	NA	1.536516636	6.15083748869061E-22	body (single genotype)
FBtr0167949	FBgn0139968	FBgn0032773	fon	0.294387136	6.25371836592534E-22	body (single genotype)
FBtr0422677	FBgn0134499	FBgn0264488	CG43896	0.536028435	6.35737079870991E-22	body (single genotype)
FBtr0169174	FBgn0141188	FBgn0034356	CG10924	0.932229804	1.34398885979229E-21	body (single genotype)
FBtr0168283	FBgn0140302	FBgn0028940	Cyp28a5	0.984407732	1.807123986047E-21	body (single genotype)
FBtr0174017	FBgn0146019	FBgn0039470	CG6296	1.21945458	4.70129457282072E-21	body (single genotype)
FBtr0168107	FBgn0140126	FBgn0261534	l(2)34Fc	0.631302217	5.08586914712192E-21	body (single genotype)
FBtr0171475	FBgn0143485	FBgn0085235	CG34206	-2.182490015	7.47355438103482E-21	body (single genotype)
FBtr0428580	FBgn0281486	NA	NA	0.472150261	2.11365379405132E-20	body (single genotype)
FBtr0170651	FBgn0142663	FBgn0034711	CG3290	1.089987137	2.77303688465875E-20	body (single genotype)
FBtr0170152	FBgn0142165	FBgn0033367	PPO2	1.273351267	2.77303688465875E-20	body (single genotype)
FBtr0425773	FBgn0280867	NA	NA	-0.422387264	3.03636426735E-20	body (single genotype)
FBtr0161006	FBgn0133046	NA	NA	0.572102003	3.15917913177231E-20	body (single genotype)
FBtr0168485	FBgn0140501	FBgn0031558	CG16704	1.214610238	3.73409794542443E-20	body (single genotype)
FBtr0166492	FBgn0138516	FBgn0031971	Sirup	-1.38294014	5.38726997020132E-20	body (single genotype)
FBtr0162799	FBgn0134831	FBgn0023129	aay	-1.322848989	6.33278239478366E-20	body (single genotype)
FBtr0426496	FBgn0136302	FBgn0036857	CG9629	1.337308662	6.90429185999751E-20	body (single genotype)
FBtr0162775	FBgn0134807	FBgn0036106	CG6409	-0.735196422	7.08677144684417E-20	body (single genotype)
FBtr0161940	FBgn0133976	NA	NA	0.728218256	7.57807924357409E-20	body (single genotype)
FBtr0166895	FBgn0138919	FBgn0029848	Btnd	1.131697448	1.00427624655244E-19	body (single genotype)
FBtr0430405	FBgn0281370	NA	NA	-1.269033268	3.48698159279344E-19	body (single genotype)
FBtr0174108	FBgn0146109	FBgn0086355	Tpi	0.432501463	1.11743068392101E-18	body (single genotype)
FBtr0164070	FBgn0136102	FBgn0036264	CG11529	-1.185285074	1.16592621343134E-18	body (single genotype)
FBtr0163908	FBgn0135940	FBgn0051956	pgant4	0.587615077	1.52290097503231E-18	body (single genotype)
FBtr0172023	FBgn0144028	FBgn0010409	RpL18A	-0.275834424	4.51262038669205E-18	body (single genotype)
FBtr0428006	FBgn0139053	FBgn0250788	beta-Spec	0.760396705	5.92305801233345E-18	body (single genotype)
FBtr0167085	FBgn0139108	FBgn0085446	CG34417	1.128390859	6.13428998353363E-18	body (single genotype)
FBtr0163859	FBgn0135891	FBgn0004865	Eip78C	-1.382640255	1.85272773318057E-17	body (single genotype)
FBtr0428343	FBgn0134846	FBgn0035753	RpL18	-0.355879414	1.89612344270879E-17	body (single genotype)
FBtr0163421	FBgn0135453	NA	NA	0.867189958	2.44954614460329E-17	body (single genotype)
FBtr0429351	FBgn0146022	FBgn0051075	CG31075	0.529811687	3.33210657337696E-17	body (single genotype)
FBtr0171657	FBgn0143666	FBgn0040993	CG17325	-0.902058268	3.36954760777273E-17	body (single genotype)
FBtr0168206	FBgn0140225	FBgn0032987	RpL21	-0.310388625	3.98038295981427E-17	body (single genotype)
FBtr0426625	FBgn0143547	FBgn0003162	Pu	-1.090557785	4.76150469085577E-17	body (single genotype)
FBtr0422310	FBgn0145993	FBgn0015221	Fer2LCH	-0.369291489	4.97921336479489E-17	body (single genotype)
FBtr0163732	FBgn0135764	FBgn0260635	Diap1	-0.603822471	4.97921336479489E-17	body (single genotype)
FBtr0168724	FBgn0140739	FBgn0031940	CG7214	2.555938206	5.68324717402818E-17	body (single genotype)
FBtr0162406	FBgn0134440	FBgn0260441	RpS12	-0.329481913	7.42245923739939E-17	body (single genotype)
FBtr0171051	FBgn0143062	FBgn0011211	blw	0.326801696	1.11249620665828E-16	body (single genotype)
FBtr0432576	FBgn0135827	NA	NA	-1.424236412	1.27737123489932E-16	body (single genotype)
FBtr0168488	FBgn0140504	FBgn0031558	CG16704	0.651811239	1.60945154494498E-16	body (single genotype)
FBtr0163733	FBgn0135765	FBgn0010265	RpS13	-0.301846179	3.21185383262656E-16	body (single genotype)
FBtr0426838	FBgn0142861	FBgn0027835	Dp1	0.513227948	3.41114354320823E-16	body (single genotype)
FBtr0427150	FBgn0136539	FBgn0036363	CG10140	0.79353315	6.74246470836622E-16	body (single genotype)
FBtr0431656	FBgn0140627	NA	NA	0.696024827	7.44220907999621E-16	body (single genotype)
FBtr0175295	FBgn0147292	FBgn0040609	CG3348	-1.36258755	8.7589324260177E-16	body (single genotype)
FBtr0429567	FBgn0280218	NA	NA	-1.092146072	9.68547519703135E-16	body (single genotype)
FBtr0170105	FBgn0142118	NA	NA	-1.007230824	1.81381406698447E-15	body (single genotype)
FBtr0170066	FBgn0142079	FBgn0033541	CG12934	-0.717588062	1.98896921201442E-15	body (single genotype)
FBtr0162808	FBgn0134840	FBgn0010408	RpS9	-0.223572343	2.19335952694324E-15	body (single genotype)
FBtr0168013	FBgn0140032	FBgn0086357	Sec61alpha	0.385807566	2.82229283426441E-15	body (single genotype)
FBtr0160888	FBgn0132929	FBgn0038353	CG5399	-0.798922579	2.88724167749141E-15	body (single genotype)
FBtr0430424	FBgn0133917	FBgn0025643	CG3588	-0.436529528	3.82706203431731E-15	body (single genotype)
FBtr0428896	FBgn0145369	NA	NA	-0.809130557	4.94932480459201E-15	body (single genotype)
FBtr0168784	FBgn0140799	FBgn0002564	Lsp1gamma	0.151705131	5.35970530652962E-15	body (single genotype)
FBtr0174888	FBgn0146886	FBgn0001230	Hsp68	-1.306070919	7.26397923844957E-15	body (single genotype)
FBtr0163813	FBgn0135845	FBgn0001225	Hsp26	-0.797285903	9.22773554264626E-15	body (single genotype)
FBtr0431989	FBgn0136357	FBgn0036422	CG3868	-0.449675448	1.70571325951258E-14	body (single genotype)
FBtr0431849	FBgn0134065	FBgn0000308	chic	-0.351320068	1.77004011686315E-14	body (single genotype)
FBtr0430714	FBgn0133131	FBgn0039114	Lsd-1	-1.024957267	1.95786323136939E-14	body (single genotype)
FBtr0165644	FBgn0137670	FBgn0000406	Cyt-b5-r	0.795721588	2.19534078836341E-14	body (single genotype)
FBtr0167410	FBgn0139433	FBgn0259164	CG42269	-2.29573388	2.28536234090646E-14	body (single genotype)
FBtr0425088	FBgn0146924	FBgn0039857	RpL6	-0.40974459	2.51882578175981E-14	body (single genotype)
FBtr0427997	FBgn0134158	FBgn0037181	CG11370	0.897508612	2.61084595344892E-14	body (single genotype)
FBtr0169582	FBgn0141596	FBgn0034968	RpL12	1.938980264	2.80000790393286E-14	body (single genotype)
FBtr0171970	FBgn0143975	FBgn0011555	thetaTry	1.898933229	3.17753138261126E-14	body (single genotype)
FBtr0165068	FBgn0137096	NA	NA	-0.769123355	5.167203624359E-14	body (single genotype)
FBtr0168324	FBgn0140343	FBgn0005593	RpL7	-0.318701659	5.98379506498634E-14	body (single genotype)
FBtr0164223	FBgn0136254	FBgn0036846	MESR6	-0.637514881	7.06108428665487E-14	body (single genotype)
FBtr0422316	FBgn0134493	FBgn0036226	CG7252	-0.365187757	7.09499644266966E-14	body (single genotype)
FBtr0170114	FBgn0142127	NA	NA	-2.754168649	7.55059545677992E-14	body (single genotype)
FBtr0170512	FBgn0142524	FBgn0033234	MFS12	-1.635518472	9.03631659228452E-14	body (single genotype)
FBtr0428907	FBgn0133370	FBgn0039453	CG6403	-1.219263779	9.79173839042573E-14	body (single genotype)
FBtr0175450	FBgn0147447	FBgn0038037	Cyp9f2	1.146113302	1.108192974704E-13	body (single genotype)
FBtr0163343	FBgn0135375	FBgn0020642	Lcp65Ac	0.879301065	1.32142064927313E-13	body (single genotype)
FBtr0172382	FBgn0144387	FBgn0002593	RpLP1	-0.195536153	1.84642745673248E-13	body (single genotype)
FBtr0162860	FBgn0134892	FBgn0035620	CG5150	-1.013337879	2.21695505064972E-13	body (single genotype)
FBtr0163416	FBgn0135448	FBgn0028939	NimC2	-0.790125449	2.54954916557745E-13	body (single genotype)
FBtr0167280	FBgn0139303	FBgn0000116	Argk	0.218947567	3.21159961575725E-13	body (single genotype)
FBtr0171289	FBgn0143300	FBgn0015756	RpL9	-0.194316693	3.940597424536E-13	body (single genotype)
FBtr0167275	FBgn0139298	FBgn0028693	Rpn12	-0.493140149	3.99631405934744E-13	body (single genotype)
FBtr0174168	FBgn0146169	FBgn0032287	CG6415	0.638882975	5.26430644011371E-13	body (single genotype)
FBtr0171807	FBgn0143814	FBgn0034468	Obp56a	1.136345019	5.42050004405612E-13	body (single genotype)
FBtr0429023	FBgn0133335	FBgn0013949	Elal	-0.656712684	6.39970211651735E-13	body (single genotype)
FBtr0168554	FBgn0140570	NA	NA	0.506507235	6.51927844217082E-13	body (single genotype)
FBtr0163742	FBgn0135774	FBgn0035147	Gale	0.609039774	1.23889159646332E-12	body (single genotype)
FBtr0171623	FBgn0143632	FBgn0002571	Mal-A3	2.350634626	1.46208816321355E-12	body (single genotype)
FBtr0168511	FBgn0140527	FBgn0063923	Kaz1-ORFB	-0.559100437	1.82773546386601E-12	body (single genotype)
FBtr0168262	FBgn0140281	FBgn0001942	eIF-4a	-0.323679635	1.82977732929699E-12	body (single genotype)
FBtr0172734	FBgn0144738	FBgn0038845	CG10827	-1.243216863	1.89132109415706E-12	body (single genotype)
FBtr0168836	FBgn0140851	FBgn0031645	CG3036	-0.681686224	1.9818108122773E-12	body (single genotype)
FBtr0164176	FBgn0136207	FBgn0032068	LManV	1.556753657	2.76595618594374E-12	body (single genotype)
FBtr0162645	FBgn0134678	FBgn0036975	CG5618	-1.659404002	2.9020087237884E-12	body (single genotype)
FBtr0164506	FBgn0136536	FBgn0000579	Eno	0.235790969	2.97601144812324E-12	body (single genotype)
FBtr0163955	FBgn0135987	NA	NA	0.570868489	3.10169726215771E-12	body (single genotype)
FBtr0162943	FBgn0134975	FBgn0261682	CG42729	-1.701102106	3.50045839031404E-12	body (single genotype)
FBtr0161804	FBgn0133841	FBgn0002579	RpL36	-0.258463426	3.86297020456012E-12	body (single genotype)
FBtr0430249	FBgn0147046	FBgn0039756	CG9743	-1.466346171	5.37936026534893E-12	body (single genotype)
FBtr0171087	FBgn0143098	FBgn0265180	CG44245	0.435637053	7.8750358063205E-12	body (single genotype)
FBtr0170640	FBgn0142652	FBgn0050052	Obp49a	1.408838623	8.07043649514017E-12	body (single genotype)
FBtr0172824	FBgn0144828	NA	NA	-1.23185307	1.09105713145549E-11	body (single genotype)
FBtr0170554	FBgn0142566	FBgn0034553	CG9993	-1.294196702	1.12665011257158E-11	body (single genotype)
FBtr0169781	FBgn0141795	FBgn0033725	Cpr49Ac	-0.207681467	1.18765649714707E-11	body (single genotype)
FBtr0166915	FBgn0138939	FBgn0014026	RpL7A	-0.175178903	1.42543811378526E-11	body (single genotype)
FBtr0423813	FBgn0147206	FBgn0026250	eIF-1A	-0.405324317	1.55634039293923E-11	body (single genotype)
FBtr0430693	FBgn0146016	NA	NA	-0.820080583	1.96049653118914E-11	body (single genotype)
FBtr0426249	FBgn0141915	FBgn0033246	ACC	0.937859492	1.97794832067398E-11	body (single genotype)
FBtr0426488	FBgn0143709	FBgn0033873	CG6337	-0.944275194	2.40308974391879E-11	body (single genotype)
FBtr0163973	FBgn0136005	FBgn0041713	yellow-c	-0.986299973	2.4783722509055E-11	body (single genotype)
FBtr0424333	FBgn0145203	FBgn0011230	poe	0.498435903	3.69426598161437E-11	body (single genotype)
FBtr0170798	FBgn0142809	FBgn0002789	Mp20	-0.305523074	4.49011180278199E-11	body (single genotype)
FBtr0167197	FBgn0139220	FBgn0003277	RpII215	0.712717671	1.01174319976015E-10	body (single genotype)
FBtr0173644	FBgn0145646	FBgn0266599	Hsc70-4	-0.219059902	1.03186505197431E-10	body (single genotype)
FBtr0432627	FBgn0142391	NA	NA	0.909308183	1.03543489447762E-10	body (single genotype)
FBtr0163812	FBgn0135844	FBgn0001226	Hsp27	-0.423233919	1.289985557274E-10	body (single genotype)
FBtr0162802	FBgn0134834	FBgn0036030	CG6767	-0.649230041	1.37861480100519E-10	body (single genotype)
FBtr0430632	FBgn0143153	FBgn0020236	ATPCL	0.398169709	1.58422874706605E-10	body (single genotype)
FBtr0174846	FBgn0146844	NA	NA	-1.993208376	1.81571087803626E-10	body (single genotype)
FBtr0163166	FBgn0135198	FBgn0032949	Lamp1	-0.284549117	1.82451515580557E-10	body (single genotype)
FBtr0431181	FBgn0144178	FBgn0023528	CG2924	0.699420841	1.88295690430306E-10	body (single genotype)
FBtr0175591	FBgn0147586	NA	NA	-3.332405984	2.80078580193672E-10	body (single genotype)
FBtr0173917	FBgn0145919	FBgn0014869	Pglym78	0.462040587	3.19516635047601E-10	body (single genotype)
FBtr0171781	FBgn0143788	FBgn0021795	Tapdelta	0.547195649	3.8024881265627E-10	body (single genotype)
FBtr0423378	FBgn0147042	FBgn0039759	CG9733	-1.173457019	3.97831027398455E-10	body (single genotype)
FBtr0167454	FBgn0139477	FBgn0053281	CG33281	0.939063277	4.64098500621525E-10	body (single genotype)
FBtr0431252	FBgn0144093	NA	NA	0.45053151	5.06564637048673E-10	body (single genotype)
FBtr0168022	FBgn0140041	FBgn0031461	daw	-0.936395206	5.31529696590118E-10	body (single genotype)
FBtr0174867	FBgn0146865	FBgn0015795	Rab7	-0.901409135	8.02717808236536E-10	body (single genotype)
FBtr0431650	FBgn0147052	FBgn0038135	CG8773	0.897178932	8.72827159988377E-10	body (single genotype)
FBtr0174203	FBgn0146204	FBgn0015575	alpha-Est7	0.763087612	8.95621784062167E-10	body (single genotype)
FBtr0425627	FBgn0140497	NA	NA	-0.659010416	9.48150147890954E-10	body (single genotype)
FBtr0424224	FBgn0144284	FBgn0030616	RpL37a	-0.376579308	9.48150147890954E-10	body (single genotype)
FBtr0432181	FBgn0281524	NA	NA	-1.480108686	9.7438538914899E-10	body (single genotype)
FBtr0429726	FBgn0139133	FBgn0052654	Sec16	1.217040043	1.00212617260254E-09	body (single genotype)
FBtr0173046	FBgn0145049	FBgn0039827	CG1544	1.462627939	1.00917587366349E-09	body (single genotype)
FBtr0170343	FBgn0142355	FBgn0050277	Oatp58Da	1.453694835	1.00917587366349E-09	body (single genotype)
FBtr0433422	FBgn0145214	FBgn0031980	RpL36A	-0.356142314	1.10103412712122E-09	body (single genotype)
FBtr0173466	FBgn0145468	FBgn0261599	RpS29	-0.204842419	1.14546563744903E-09	body (single genotype)
FBtr0426455	FBgn0142896	NA	NA	-1.199167633	1.19877092643299E-09	body (single genotype)
FBtr0173932	FBgn0145934	FBgn0040001	FASN3	0.426848176	1.26284751821186E-09	body (single genotype)
FBtr0425664	FBgn0144360	NA	NA	0.921226453	1.28780660506189E-09	body (single genotype)
FBtr0172172	FBgn0144177	FBgn0023529	CG2918	0.743277701	1.47115517014705E-09	body (single genotype)
FBtr0422445	FBgn0143640	FBgn0002534	Lcp3	-0.180470895	1.47115517014705E-09	body (single genotype)
FBtr0171744	FBgn0143751	FBgn0016684	NaPi-T	0.656887964	1.81200428987943E-09	body (single genotype)
FBtr0173696	FBgn0145698	FBgn0038715	CG7333	0.50379687	1.91126060354141E-09	body (single genotype)
FBtr0161838	FBgn0133874	FBgn0261593	RpS10b	-0.194006567	3.45252969879358E-09	body (single genotype)
FBtr0171160	FBgn0143171	FBgn0026316	Ubc10	-1.036363013	3.55620986824285E-09	body (single genotype)
FBtr0174729	FBgn0146727	FBgn0037684	CG8129	1.611649373	3.88945129355734E-09	body (single genotype)
FBtr0429564	FBgn0135325	FBgn0261797	Dhc64C	0.627077201	3.92242468501339E-09	body (single genotype)
FBtr0173974	FBgn0145976	FBgn0023495	Lip3	1.855986569	4.39032609583552E-09	body (single genotype)
FBtr0173867	FBgn0145869	FBgn0038482	CG4053	1.347457308	4.5123682349413E-09	body (single genotype)
FBtr0167366	FBgn0139389	FBgn0004431	LysX	-2.677839564	4.75945745769812E-09	body (single genotype)
FBtr0169562	FBgn0141576	FBgn0013325	RpL11	-0.211435405	5.06693295243694E-09	body (single genotype)
FBtr0424460	FBgn0143476	FBgn0027580	PCB	0.466188867	5.1016901770372E-09	body (single genotype)
FBtr0167714	FBgn0139735	FBgn0041337	Cyp309a2	2.295973554	5.20150019904842E-09	body (single genotype)
FBtr0161849	FBgn0133885	FBgn0032049	Bace	-0.48468101	5.24960954653082E-09	body (single genotype)
FBtr0170849	FBgn0142860	FBgn0063491	GstE9	1.513398795	5.64401213888763E-09	body (single genotype)
FBtr0168808	FBgn0140823	FBgn0020618	Rack1	-0.316576002	6.09626151765725E-09	body (single genotype)
FBtr0166363	FBgn0138387	FBgn0028694	Rpn11	-0.454446941	6.71264533863204E-09	body (single genotype)
FBtr0428160	FBgn0141675	FBgn0033353	CG13749	-1.92788443	9.09661420066021E-09	body (single genotype)
FBtr0162155	FBgn0134191	FBgn0035176	CG13905	-1.696610408	9.93189538539242E-09	body (single genotype)
FBtr0167369	FBgn0139392	FBgn0035189	CG9119	1.111448696	1.03665685902894E-08	body (single genotype)
FBtr0169262	FBgn0141276	FBgn0034470	Obp56d	1.298409047	1.11707057472607E-08	body (single genotype)
FBtr0163816	FBgn0135848	FBgn0029167	Hml	0.482758409	1.19127267599348E-08	body (single genotype)
FBtr0163957	FBgn0135989	FBgn0035692	CG13298	-0.77889199	1.24085446438975E-08	body (single genotype)
FBtr0168237	FBgn0140256	FBgn0036767	CG16775	-1.77434337	1.26411809391017E-08	body (single genotype)
FBtr0431618	FBgn0145552	FBgn0025456	CREG	-0.504318591	1.32395852677787E-08	body (single genotype)
FBtr0162968	FBgn0135000	FBgn0001228	Hsp67Bb	1.107713142	1.46511187398385E-08	body (single genotype)
FBtr0167702	FBgn0139723	FBgn0000299	Cg25C	0.444662894	1.62596713245034E-08	body (single genotype)
FBtr0170278	FBgn0142290	FBgn0010385	Def	-0.848019919	1.72833476756475E-08	body (single genotype)
FBtr0425502	FBgn0141186	FBgn0013733	shot	0.453249734	1.73626591890855E-08	body (single genotype)
FBtr0425764	FBgn0139239	NA	NA	0.971599033	2.52329146265872E-08	body (single genotype)
FBtr0425294	FBgn0139131	FBgn0030394	Cpr11A	-1.138418464	2.56595715543029E-08	body (single genotype)
FBtr0428227	FBgn0140930	FBgn0032820	fbp	-0.47176907	2.8645570101096E-08	body (single genotype)
FBtr0424108	FBgn0133746	FBgn0031001	CG7884	-1.669534467	3.7974928279434E-08	body (single genotype)
FBtr0167957	FBgn0139976	FBgn0086443	Aats-asn	-0.559058595	4.18624928675544E-08	body (single genotype)
FBtr0161405	FBgn0133444	FBgn0013981	His4r	-0.313762521	4.58006921640412E-08	body (single genotype)
FBtr0426519	FBgn0141809	FBgn0034140	CG8317	-0.604416218	5.39684771026274E-08	body (single genotype)
FBtr0168385	FBgn0140401	FBgn0003231	ref(2)P	-0.412210822	6.12428315274441E-08	body (single genotype)
FBtr0424641	FBgn0141663	FBgn0027585	CG8740	0.66984499	6.36258830850707E-08	body (single genotype)
FBtr0426728	FBgn0135010	FBgn0032945	CG8665	-0.833211797	7.36251889801798E-08	body (single genotype)
FBtr0425488	FBgn0139198	FBgn0005278	Sam-S	0.729686227	8.30728846320294E-08	body (single genotype)
FBtr0422092	FBgn0280750	NA	NA	-0.843404806	8.69761364278139E-08	body (single genotype)
FBtr0430791	FBgn0139179	FBgn0003048	pcx	1.011480252	9.27091744270957E-08	body (single genotype)
FBtr0425293	FBgn0144263	FBgn0031049	Sec61gamma	0.425790649	9.56372270429935E-08	body (single genotype)
FBtr0422636	FBgn0143769	FBgn0033639	CG9003	-0.741314676	1.2342659399756E-07	body (single genotype)
FBtr0167911	FBgn0139930	FBgn0031418	CG3609	0.933927844	1.25663424706866E-07	body (single genotype)
FBtr0431802	FBgn0141786	FBgn0034440	CG10073	-0.771850611	1.28289774059841E-07	body (single genotype)
FBtr0430743	FBgn0139906	FBgn0032024	CG14273	0.864151823	1.28705462304154E-07	body (single genotype)
FBtr0431947	FBgn0280961	NA	NA	2.551205551	1.3319907622076E-07	body (single genotype)
FBtr0165293	FBgn0137319	FBgn0036953	CG17145	-1.418413456	1.44268793909213E-07	body (single genotype)
FBtr0174790	FBgn0146788	FBgn0037973	CG18547	1.132194612	1.62371092650524E-07	body (single genotype)
FBtr0175043	FBgn0147041	FBgn0015222	Fer1HCH	-0.36169769	1.73042373058719E-07	body (single genotype)
FBtr0423515	FBgn0142386	FBgn0033600	Cpr47Ec	0.608613786	1.78832833601934E-07	body (single genotype)
FBtr0424996	FBgn0136418	FBgn0262519	Mi-2	0.79514079	2.06427000166046E-07	body (single genotype)
FBtr0173926	FBgn0145928	FBgn0029155	Men-b	0.598774872	2.14542658808684E-07	body (single genotype)
FBtr0162043	FBgn0134079	FBgn0000261	Cat	0.625500572	2.30747495286906E-07	body (single genotype)
FBtr0161470	FBgn0133509	FBgn0002772	Mlc1	0.544767305	2.30747495286906E-07	body (single genotype)
FBtr0427713	FBgn0280541	NA	NA	0.148283545	2.44881725602189E-07	body (single genotype)
FBtr0172046	FBgn0144051	FBgn0003888	betaTub60D	-0.475017678	2.5551093301599E-07	body (single genotype)
FBtr0165428	FBgn0137454	FBgn0029733	CG6927	-0.857943674	2.67267076166654E-07	body (single genotype)
FBtr0422267	FBgn0146224	NA	NA	-0.956325207	2.82498145372458E-07	body (single genotype)
FBtr0167784	FBgn0139804	FBgn0040260	Ugt36Bc	0.797211944	2.85254202918553E-07	body (single genotype)
FBtr0163131	FBgn0135163	NA	NA	0.725862299	2.88718489199655E-07	body (single genotype)
FBtr0175052	FBgn0147050	FBgn0038130	CG8630	0.696553945	2.96956875549101E-07	body (single genotype)
FBtr0427060	FBgn0143956	FBgn0032467	CG9934	-0.560699894	4.46106466891816E-07	body (single genotype)
FBtr0172394	FBgn0144399	FBgn0027108	Inx2	0.424641581	4.46106466891816E-07	body (single genotype)
FBtr0175225	FBgn0147222	FBgn0037328	RpL35A	-0.221120357	4.7713503413884E-07	body (single genotype)
FBtr0170141	FBgn0142154	FBgn0010385	Def	-3.091264235	4.83693265978605E-07	body (single genotype)
FBtr0426672	FBgn0145783	FBgn0025574	Pli	-0.842359965	5.01269510821261E-07	body (single genotype)
FBtr0168634	FBgn0140650	FBgn0040985	CG6115	-0.461016553	5.20762158977163E-07	body (single genotype)
FBtr0428590	FBgn0281019	NA	NA	-0.602082917	5.75672756247209E-07	body (single genotype)
FBtr0424807	FBgn0281641	NA	NA	1.546602494	5.84011191166165E-07	body (single genotype)
FBtr0171066	FBgn0143077	FBgn0034390	CG15093	0.459271784	5.84011191166165E-07	body (single genotype)
FBtr0165732	FBgn0137757	FBgn0261560	Thor	-0.971709764	5.85551499988864E-07	body (single genotype)
FBtr0425327	FBgn0139099	FBgn0030674	CG8184	1.119836815	6.03756341231147E-07	body (single genotype)
FBtr0428768	FBgn0145001	FBgn0039637	CG11880	-0.622616303	6.44143132564359E-07	body (single genotype)
FBtr0428751	FBgn0139102	FBgn0025836	RhoGAP1A	1.042401489	6.46058207447447E-07	body (single genotype)
FBtr0172787	FBgn0144791	FBgn0027560	Tps1	0.603063195	6.56355861556012E-07	body (single genotype)
FBtr0427505	FBgn0138981	FBgn0023458	Rbcn-3A	1.026145442	6.68346695996538E-07	body (single genotype)
FBtr0425276	FBgn0138804	NA	NA	1.161848559	6.75184440177608E-07	body (single genotype)
FBtr0426298	FBgn0145273	FBgn0264785	Hph	-0.898549237	6.78243330976305E-07	body (single genotype)
FBtr0168967	FBgn0140981	FBgn0031381	Npc2a	-0.817699337	7.12849527049997E-07	body (single genotype)
FBtr0160964	FBgn0133004	FBgn0037351	RpL13A	-0.178888221	7.46645267669285E-07	body (single genotype)
FBtr0161829	FBgn0133866	FBgn0031052	CG14215	1.388747422	7.47517408569023E-07	body (single genotype)
FBtr0432444	FBgn0280766	NA	NA	-1.736201271	9.60141388294183E-07	body (single genotype)
FBtr0174852	FBgn0146850	FBgn0037515	Sp7	-0.975190193	9.61427996399143E-07	body (single genotype)
FBtr0160983	FBgn0133023	FBgn0037538	CG3223	-0.654067203	9.82586205883001E-07	body (single genotype)
FBtr0430736	FBgn0135514	FBgn0035431	CG14968	-1.306777621	1.05949601934246E-06	body (single genotype)
FBtr0422447	FBgn0134911	FBgn0032955	CG2201	-0.900706808	1.37930957291486E-06	body (single genotype)
FBtr0162925	FBgn0134957	FBgn0012034	AcCoAS	0.641358866	1.46260058241439E-06	body (single genotype)
FBtr0163680	FBgn0135712	FBgn0040958	Peritrophin-15b	0.277304704	1.47232485320365E-06	body (single genotype)
FBtr0163809	FBgn0135841	FBgn0035983	CG4080	-0.633658905	1.47438882286174E-06	body (single genotype)
FBtr0162869	FBgn0134901	FBgn0022893	Df31	-0.236005603	1.92233574745706E-06	body (single genotype)
FBtr0161383	FBgn0133422	NA	NA	-1.097277486	1.99631698542448E-06	body (single genotype)
FBtr0173572	FBgn0145574	FBgn0038065	Snx3	-0.545776972	2.01563703824593E-06	body (single genotype)
FBtr0432041	FBgn0144750	FBgn0046258	CG12880	-1.237840902	2.07504362267081E-06	body (single genotype)
FBtr0174419	FBgn0146420	FBgn0020385	pug	0.575496415	2.2307804017807E-06	body (single genotype)
FBtr0431107	FBgn0142083	FBgn0033544	CG7220	-0.846429012	2.30307591565638E-06	body (single genotype)
FBtr0173039	FBgn0145042	FBgn0016123	Aph-4	-1.549580392	2.59059687728469E-06	body (single genotype)
FBtr0175477	FBgn0147474	FBgn0005671	Vha55	0.300090335	2.72997930017967E-06	body (single genotype)
FBtr0432765	FBgn0135663	FBgn0024236	foi	-1.052040535	2.7640118319286E-06	body (single genotype)
FBtr0170269	FBgn0142281	NA	NA	0.255605533	2.7640118319286E-06	body (single genotype)
FBtr0170840	FBgn0142851	FBgn0025583	IM2	-2.686391944	2.92642295671462E-06	body (single genotype)
FBtr0174378	FBgn0146379	FBgn0038855	CG5745	-0.818818605	3.15233289430047E-06	body (single genotype)
FBtr0163749	FBgn0135781	FBgn0035165	CG13887	-0.470236454	3.15566251944808E-06	body (single genotype)
FBtr0162554	FBgn0134588	FBgn0036824	CG3902	0.51135198	3.26393753048744E-06	body (single genotype)
FBtr0175050	FBgn0147048	FBgn0039754	CG9747	1.147738305	3.27547997263278E-06	body (single genotype)
FBtr0169425	FBgn0141439	FBgn0033302	Cyp6a14	1.205380342	3.30474078301062E-06	body (single genotype)
FBtr0165712	FBgn0137738	FBgn0038708	CG6255	-0.52062735	3.42558609010119E-06	body (single genotype)
FBtr0423722	FBgn0133448	FBgn0038250	CG3505	-1.039216961	3.43564040359342E-06	body (single genotype)
FBtr0162541	FBgn0134575	FBgn0036837	CG18135	-0.544351874	3.8151009208707E-06	body (single genotype)
FBtr0425927	FBgn0135393	FBgn0012037	Ance	-0.316697559	3.87027589486063E-06	body (single genotype)
FBtr0162324	FBgn0134359	FBgn0041094	scyl	-0.735771346	3.91368571383414E-06	body (single genotype)
FBtr0169420	FBgn0141434	FBgn0002569	Mal-A2	1.770944282	4.10612227562756E-06	body (single genotype)
FBtr0173063	FBgn0145066	FBgn0039714	Zip99C	-0.629902309	4.22397387277764E-06	body (single genotype)
FBtr0170844	FBgn0142855	FBgn0032144	CG17633	0.291080509	4.26325969471088E-06	body (single genotype)
FBtr0161245	FBgn0133284	FBgn0283427	FASN1	0.276580232	4.48133865063204E-06	body (single genotype)
FBtr0168755	FBgn0140770	FBgn0043364	cbt	-0.595758588	4.51082335089707E-06	body (single genotype)
FBtr0170700	FBgn0142712	FBgn0033782	sug	-1.832286201	4.65407819008272E-06	body (single genotype)
FBtr0173918	FBgn0145920	NA	NA	2.238521408	4.66175419036299E-06	body (single genotype)
FBtr0175233	FBgn0147230	FBgn0037624	CG8223	-0.424280186	5.21458042411847E-06	body (single genotype)
FBtr0167748	FBgn0139768	FBgn0031579	CG15422	-0.556789583	5.4147534310716E-06	body (single genotype)
FBtr0432505	FBgn0280458	NA	NA	0.532768799	5.60841938484048E-06	body (single genotype)
FBtr0163880	FBgn0135912	FBgn0035298	SCOT	0.766224521	6.68867290383163E-06	body (single genotype)
FBtr0424042	FBgn0141810	FBgn0020306	dom	0.967405946	6.81804637058617E-06	body (single genotype)
FBtr0161935	FBgn0133971	FBgn0004066	Prosalpha4	0.600094727	6.89727958503039E-06	body (single genotype)
FBtr0161444	FBgn0133483	FBgn0039697	CG7834	0.384577822	7.18488143297346E-06	body (single genotype)
FBtr0433365	FBgn0135666	FBgn0262508	CG43078	0.690792782	7.24962219491475E-06	body (single genotype)
FBtr0175283	FBgn0147280	FBgn0038200	CG9920	-1.107117034	8.2657267889689E-06	body (single genotype)
FBtr0173099	FBgn0145102	FBgn0267385	PyK	0.268062813	8.90957455334227E-06	body (single genotype)
FBtr0173934	FBgn0145936	NA	NA	0.3692686	8.9989475088713E-06	body (single genotype)
FBtr0169500	FBgn0141514	FBgn0061356	CG18003	1.156256457	9.0717720713647E-06	body (single genotype)
FBtr0425269	FBgn0281510	NA	NA	1.462660269	9.22437809690735E-06	body (single genotype)
FBtr0161265	FBgn0133304	FBgn0002869	MtnB	1.265921529	1.0391410406193E-05	body (single genotype)
FBtr0170878	FBgn0142889	FBgn0034405	Jheh2	0.493547485	1.03928875176297E-05	body (single genotype)
FBtr0173190	FBgn0145193	FBgn0037999	CG4860	-1.228838246	1.08814969884649E-05	body (single genotype)
FBtr0427179	FBgn0146670	FBgn0261015	Pif1A	0.677752429	1.10187537845101E-05	body (single genotype)
FBtr0174463	FBgn0146463	FBgn0037835	CG14687	-0.890605732	1.21854946116905E-05	body (single genotype)
FBtr0432034	FBgn0141957	FBgn0053998	CG33998	-1.064976951	1.22326457797412E-05	body (single genotype)
FBtr0432655	FBgn0144383	FBgn0004924	Top1	0.872579874	1.24958806850936E-05	body (single genotype)
FBtr0169584	FBgn0141598	FBgn0011695	EbpIII	0.351497296	1.29335174460709E-05	body (single genotype)
FBtr0161111	FBgn0133150	FBgn0020907	Scp2	1.698292114	1.31621658747962E-05	body (single genotype)
FBtr0427290	FBgn0143424	FBgn0005612	Sox14	-0.716363653	1.34252949163172E-05	body (single genotype)
FBtr0172869	FBgn0144873	FBgn0039452	CG14245	1.305382583	1.35290350735245E-05	body (single genotype)
FBtr0169788	FBgn0141802	FBgn0033731	Cpr49Ah	1.326193487	1.39455359874486E-05	body (single genotype)
FBtr0165111	FBgn0137138	NA	NA	-0.479681719	1.43957807417239E-05	body (single genotype)
FBtr0171353	FBgn0143363	FBgn0261989	CG42807	-0.827138027	1.46400896680329E-05	body (single genotype)
FBtr0162866	FBgn0134898	FBgn0035484	CG11594	0.970417414	1.49806268039278E-05	body (single genotype)
FBtr0428608	FBgn0146291	FBgn0024957	Irp-1B	0.476668088	1.54617676469946E-05	body (single genotype)
FBtr0172235	FBgn0144240	FBgn0030968	CG7322	-0.857168677	1.54617676469946E-05	body (single genotype)
FBtr0432580	FBgn0146951	FBgn0038115	CG7966	1.18976354	1.67627798963511E-05	body (single genotype)
FBtr0172246	FBgn0144251	FBgn0030688	CG8952	-0.643472449	1.67627798963511E-05	body (single genotype)
FBtr0161387	FBgn0133426	NA	NA	0.703390979	1.69066371393466E-05	body (single genotype)
FBtr0162267	FBgn0134302	FBgn0036767	CG16775	-1.509128554	1.70381584736698E-05	body (single genotype)
FBtr0166973	FBgn0138997	FBgn0029785	RpL35	-0.323659612	1.76995877053569E-05	body (single genotype)
FBtr0163977	FBgn0136009	FBgn0267348	LanB2	0.430174916	1.77315954891398E-05	body (single genotype)
FBtr0167535	FBgn0139557	NA	NA	-0.294357575	1.85482513075665E-05	body (single genotype)
FBtr0169643	FBgn0141657	FBgn0010434	cora	0.557224777	1.9234487562939E-05	body (single genotype)
FBtr0173353	FBgn0145356	FBgn0026314	Ugt35b	1.483991572	1.9737693586815E-05	body (single genotype)
FBtr0425567	FBgn0141000	FBgn0262782	Mdh1	0.433092177	1.98811656542839E-05	body (single genotype)
FBtr0175412	FBgn0147409	FBgn0002732	E(spl)malpha-BFM	-1.047565629	2.02032803438312E-05	body (single genotype)
FBtr0169574	FBgn0141588	FBgn0023477	Taldo	0.341456976	2.02032803438312E-05	body (single genotype)
FBtr0165229	FBgn0137256	FBgn0032453	CG6180	-0.334085931	2.06876665942365E-05	body (single genotype)
FBtr0173745	FBgn0145747	NA	NA	-0.956289767	2.11510530912137E-05	body (single genotype)
FBtr0173659	FBgn0145661	FBgn0022359	Sodh-2	0.924296942	2.28163255514489E-05	body (single genotype)
FBtr0425880	FBgn0136072	FBgn0035813	CG8492	-0.730681647	2.28163255514489E-05	body (single genotype)
FBtr0167577	FBgn0139598	FBgn0043806	CG32032	-0.939488461	2.45691228484367E-05	body (single genotype)
FBtr0426589	FBgn0281651	NA	NA	-1.155101166	2.49207850238876E-05	body (single genotype)
FBtr0175040	FBgn0147038	FBgn0039562	Gp93	0.316149616	2.49207850238876E-05	body (single genotype)
FBtr0169601	FBgn0141615	FBgn0259247	laccase2	0.633769395	2.58558422896036E-05	body (single genotype)
FBtr0173919	FBgn0145921	NA	NA	-1.066871713	2.62595364020073E-05	body (single genotype)
FBtr0429716	FBgn0136060	FBgn0052407	CG32407	0.891433535	2.65225575412383E-05	body (single genotype)
FBtr0173660	FBgn0145662	FBgn0250906	Pgk	0.295078754	2.68035050480084E-05	body (single genotype)
FBtr0169298	FBgn0141312	FBgn0016697	Prosalpha5	-0.35550267	2.69911619184675E-05	body (single genotype)
FBtr0163486	FBgn0135518	FBgn0035422	RpL28	-0.298926328	2.76890777884542E-05	body (single genotype)
FBtr0423810	FBgn0142117	NA	NA	-0.231546709	3.16690739285345E-05	body (single genotype)
FBtr0175558	FBgn0147553	FBgn0039104	CG10252	-0.99322018	3.18935923935876E-05	body (single genotype)
FBtr0164366	FBgn0136396	FBgn0036321	CG14120	1.186497369	3.23395948598558E-05	body (single genotype)
FBtr0163676	FBgn0135708	FBgn0052177	Ndfip	-0.588117708	3.57923222511974E-05	body (single genotype)
FBtr0431978	FBgn0139109	NA	NA	0.796576634	3.7748163715422E-05	body (single genotype)
FBtr0425372	FBgn0281214	NA	NA	-0.788518533	3.80706086242432E-05	body (single genotype)
FBtr0173001	FBgn0145004	FBgn0001098	Gdh	0.37133482	4.10196633735769E-05	body (single genotype)
FBtr0163114	FBgn0135146	FBgn0036742	CG7497	-1.347639351	4.67394898188811E-05	body (single genotype)
FBtr0171834	FBgn0143841	FBgn0034647	pirk	-0.62867862	4.7682416013895E-05	body (single genotype)
FBtr0170348	FBgn0142360	FBgn0034876	wmd	-0.751428016	4.90609706521663E-05	body (single genotype)
FBtr0163850	FBgn0135882	FBgn0270926	AsnS	-0.671888699	5.51772293758078E-05	body (single genotype)
FBtr0163185	FBgn0135217	FBgn0035781	CG8560	0.258843696	5.51772293758078E-05	body (single genotype)
FBtr0429444	FBgn0140428	FBgn0264750	CG44008	-0.420802751	5.53454557654316E-05	body (single genotype)
FBtr0425645	FBgn0134966	FBgn0000370	crc	-0.272227908	5.72012670571321E-05	body (single genotype)
FBtr0162548	FBgn0134582	FBgn0036833	CG3819	0.961239761	5.90016239990335E-05	body (single genotype)
FBtr0174383	FBgn0146384	FBgn0037370	CG1236	-0.523612488	5.91095221641159E-05	body (single genotype)
FBtr0172689	FBgn0144693	FBgn0039737	CG7920	0.315742643	6.06647832934291E-05	body (single genotype)
FBtr0166925	FBgn0138949	FBgn0031320	CG5126	0.607407094	6.15578426585314E-05	body (single genotype)
FBtr0424654	FBgn0136335	FBgn0000568	Eip75B	-0.588342497	6.61182034921119E-05	body (single genotype)
FBtr0424318	FBgn0280391	NA	NA	-1.434684319	6.93786062861823E-05	body (single genotype)
FBtr0427086	FBgn0280387	NA	NA	0.189902617	7.12923913641429E-05	body (single genotype)
FBtr0163045	FBgn0135077	FBgn0041180	Tep4	0.621573488	7.47248459494092E-05	body (single genotype)
FBtr0426735	FBgn0132970	FBgn0001311	kkv	0.657237854	7.6395068975595E-05	body (single genotype)
FBtr0170471	FBgn0142483	FBgn0086904	Nacalpha	-0.271389697	7.90198256496648E-05	body (single genotype)
FBtr0430659	FBgn0142714	FBgn0033787	CG13321	-0.486960021	7.97979842047941E-05	body (single genotype)
FBtr0168379	FBgn0140395	FBgn0039970	CG17508	-0.414582452	7.99128263861964E-05	body (single genotype)
FBtr0171018	FBgn0143029	FBgn0001308	Khc	0.68320761	8.08278767127858E-05	body (single genotype)
FBtr0167529	FBgn0139551	FBgn0035631	Txl	-0.524570703	8.16815504537674E-05	body (single genotype)
FBtr0171293	FBgn0143304	FBgn0040732	CG16926	-0.553199486	8.28102430041309E-05	body (single genotype)
FBtr0175348	FBgn0147345	FBgn0038660	CG14291	0.56441825	8.36531413494443E-05	body (single genotype)
FBtr0167893	FBgn0139912	FBgn0032729	CG10639	0.605267813	8.38684131851609E-05	body (single genotype)
FBtr0163899	FBgn0135931	FBgn0263106	DnaJ-1	-0.476043378	8.62903838876382E-05	body (single genotype)
FBtr0172487	FBgn0144492	FBgn0027287	Gmap	0.662035612	9.03360148862863E-05	body (single genotype)
FBtr0169756	FBgn0141770	FBgn0040660	CG13551	-0.323860097	9.2669263321163E-05	body (single genotype)
FBtr0428649	FBgn0146237	FBgn0038366	CG4576	0.440550981	9.28438846905917E-05	body (single genotype)
FBtr0173725	FBgn0145727	FBgn0038533	CG7523	-0.524400818	9.55349265648806E-05	body (single genotype)
FBtr0430195	FBgn0144490	FBgn0000117	arm	0.712691075	9.70063537748219E-05	body (single genotype)
FBtr0171655	FBgn0143664	FBgn0021979	l(2)k09913	-0.35595358	9.70063537748219E-05	body (single genotype)
FBtr0432018	FBgn0140468	FBgn0031842	Tango1	0.661262145	0.000102825518442	body (single genotype)
FBtr0427153	FBgn0146389	FBgn0038294	Mf	0.158292807	0.000102833449106	body (single genotype)
FBtr0423577	FBgn0139279	FBgn0053060	CG33060	-1.11969736	0.000103052733733	body (single genotype)
FBtr0424631	FBgn0133094	NA	NA	-1.218173819	0.000105569330532	body (single genotype)
FBtr0172870	FBgn0144874	FBgn0039454	CG14247	-1.484731844	0.000105944572916	body (single genotype)
FBtr0170897	FBgn0142908	FBgn0033543	CG12338	0.898364346	0.000106519924071	body (single genotype)
FBtr0423917	FBgn0139067	FBgn0030328	Amun	0.717225951	0.000111388711091	body (single genotype)
FBtr0166643	FBgn0138667	FBgn0020445	E23	-0.996665954	0.000111388711091	body (single genotype)
FBtr0429543	FBgn0133957	FBgn0014391	sun	-0.401374647	0.000111529700753	body (single genotype)
FBtr0162868	FBgn0134900	FBgn0052302	CG32302	-0.258620228	0.00012648114814	body (single genotype)
FBtr0160905	FBgn0132946	FBgn0032805	CG10337	-1.442438673	0.000126589883595	body (single genotype)
FBtr0426847	FBgn0144692	FBgn0016926	Pino	-0.617765324	0.000126620877708	body (single genotype)
FBtr0174085	FBgn0064059	FBgn0003308	ry	0.880373828	0.00012962794825	body (single genotype)
FBtr0174649	FBgn0146649	FBgn0039297	CG11852	0.544771505	0.000133367989949	body (single genotype)
FBtr0166100	FBgn0138124	FBgn0015834	Trip1	-0.350924236	0.000133680743744	body (single genotype)
FBtr0163391	FBgn0135423	FBgn0036587	CG4950	-1.313931486	0.000141319723989	body (single genotype)
FBtr0168472	FBgn0140488	FBgn0031865	Nha1	-0.552718963	0.000145798048907	body (single genotype)
FBtr0424358	FBgn0133934	FBgn0004647	N	1.03551611	0.000147133765099	body (single genotype)
FBtr0161793	FBgn0133831	FBgn0023507	CG3835	-0.396760637	0.00014907986608	body (single genotype)
FBtr0424486	FBgn0142205	FBgn0032213	CG5390	0.362933197	0.000162370746998	body (single genotype)
FBtr0429732	FBgn0141516	FBgn0034501	CG13868	-0.568467821	0.000169674312437	body (single genotype)
FBtr0429539	FBgn0135776	NA	NA	-0.750091609	0.000170134039409	body (single genotype)
FBtr0426021	FBgn0136195	FBgn0037204	CG11131	-0.653140827	0.000170907711036	body (single genotype)
FBtr0428621	FBgn0280535	NA	NA	0.185891607	0.000174391114893	body (single genotype)
FBtr0430099	FBgn0144445	FBgn0003392	shi	0.771436546	0.000175624876121	body (single genotype)
FBtr0166068	FBgn0138092	FBgn0031629	Clect27	-0.234112251	0.000186465576996	body (single genotype)
FBtr0432524	FBgn0143095	FBgn0003891	tud	0.361072202	0.000186656628351	body (single genotype)
FBtr0167418	FBgn0139441	FBgn0031517	CG15406	0.759629148	0.000188364712969	body (single genotype)
FBtr0427154	FBgn0139522	NA	NA	1.089828251	0.000189788059561	body (single genotype)
FBtr0168540	FBgn0140556	FBgn0015320	Ubc2	-0.633299602	0.000192828727767	body (single genotype)
FBtr0165264	FBgn0137291	FBgn0031322	CG5001	-0.557154966	0.000196649002025	body (single genotype)
FBtr0428878	FBgn0144327	NA	NA	0.771105172	0.000197579796229	body (single genotype)
FBtr0173441	FBgn0145443	FBgn0086691	UK114	0.840835833	0.000199358251131	body (single genotype)
FBtr0170338	FBgn0142350	FBgn0259979	CG17337	0.397463853	0.000200719655987	body (single genotype)
FBtr0163678	FBgn0135710	FBgn0036740	Vps60	-0.518976409	0.000208537574663	body (single genotype)
FBtr0174184	FBgn0146185	FBgn0028984	Spn88Ea	0.414596701	0.000209129843603	body (single genotype)
FBtr0165580	FBgn0137606	FBgn0030499	CG11178	0.676376731	0.000209129843603	body (single genotype)
FBtr0161826	FBgn0133863	FBgn0030763	CG9782	-0.494774413	0.000209129843603	body (single genotype)
FBtr0423475	FBgn0145874	FBgn0014141	cher	0.140652843	0.000209310577453	body (single genotype)
FBtr0432107	FBgn0135979	FBgn0001258	ImpL3	-0.257646777	0.000209310577453	body (single genotype)
FBtr0171043	FBgn0143054	FBgn0034317	CG14499	-0.424925746	0.000209310577453	body (single genotype)
FBtr0168524	FBgn0140540	FBgn0031896	CG4502	-0.796960905	0.000209310577453	body (single genotype)
FBtr0426844	FBgn0133383	FBgn0011217	eff	-0.409014772	0.000210368009736	body (single genotype)
FBtr0163087	FBgn0135119	FBgn0267849	Syx7	-0.591872557	0.000213544751106	body (single genotype)
FBtr0423376	FBgn0144161	NA	NA	0.935000554	0.000220361786383	body (single genotype)
FBtr0430221	FBgn0142275	FBgn0035049	Mmp1	-1.002745377	0.000220409294815	body (single genotype)
FBtr0426379	FBgn0136026	FBgn0010352	Nc73EF	-0.272914197	0.000221726449687	body (single genotype)
FBtr0168127	FBgn0140146	FBgn0028920	CG8997	0.272562794	0.000229409998748	body (single genotype)
FBtr0431958	FBgn0135886	FBgn0037057	CG10512	0.380464599	0.000239254653141	body (single genotype)
FBtr0161705	FBgn0133743	FBgn0278608	Dsp1	0.984437676	0.000252161991947	body (single genotype)
FBtr0423571	FBgn0141525	FBgn0050122	CG30122	0.863071289	0.000269669684846	body (single genotype)
FBtr0169938	FBgn0141952	FBgn0027073	CG4302	1.064289048	0.000274547388555	body (single genotype)
FBtr0173343	FBgn0145346	FBgn0028950	CG15255	-1.169143025	0.000274885522511	body (single genotype)
FBtr0163672	FBgn0135704	FBgn0036749	CG7460	0.591293526	0.000274885522511	body (single genotype)
FBtr0430170	FBgn0144540	NA	NA	0.834099614	0.000278116717764	body (single genotype)
FBtr0429963	FBgn0138847	FBgn0010380	AP-1-2beta	0.416341395	0.000288067693645	body (single genotype)
FBtr0174364	FBgn0146365	FBgn0039302	Nup358	0.525503773	0.000297184147427	body (single genotype)
FBtr0423279	FBgn0280348	NA	NA	1.297515771	0.000297284492497	body (single genotype)
FBtr0172307	FBgn0144312	FBgn0004646	ogre	0.370389	0.000327773059124	body (single genotype)
FBtr0165319	FBgn0137345	FBgn0011570	cpb	-0.427575917	0.000329805424085	body (single genotype)
FBtr0432213	FBgn0147398	NA	NA	0.780729516	0.000333841660309	body (single genotype)
FBtr0174801	FBgn0146799	FBgn0037939	CG14718	-0.81414675	0.000342761963944	body (single genotype)
FBtr0172866	FBgn0144870	FBgn0086608	CG34112	-0.92887805	0.000343237540168	body (single genotype)
FBtr0163563	FBgn0135595	FBgn0035358	CG14949	-0.378109584	0.000368812607264	body (single genotype)
FBtr0167081	FBgn0139104	FBgn0014031	Spat	0.453213863	0.000376699057519	body (single genotype)
FBtr0173258	FBgn0145261	FBgn0037607	CG8036	0.288643613	0.000377640283438	body (single genotype)
FBtr0171792	FBgn0143799	FBgn0261394	Prosalpha3	-0.404483657	0.000391630325546	body (single genotype)
FBtr0162077	FBgn0134113	FBgn0023174	Prosbeta2	-0.432549941	0.000413149851308	body (single genotype)
FBtr0168811	FBgn0140826	FBgn0025687	LKRSDH	0.608156173	0.000415974026235	body (single genotype)
FBtr0425863	FBgn0135206	NA	NA	0.985092421	0.000434054906252	body (single genotype)
FBtr0167149	FBgn0139172	FBgn0028685	Rpt4	0.413021757	0.000438829378012	body (single genotype)
FBtr0173177	FBgn0145180	FBgn0037913	fabp	0.22092309	0.000446629570307	body (single genotype)
FBtr0166879	FBgn0138903	FBgn0267384	Ubc7	0.443021942	0.000461633782119	body (single genotype)
FBtr0424869	FBgn0140351	FBgn0032482	Pect	0.375524975	0.000464765285589	body (single genotype)
FBtr0170718	FBgn0142730	FBgn0033226	CG1882	-0.759987596	0.000484777885862	body (single genotype)
FBtr0172317	FBgn0144322	NA	NA	-0.561338505	0.000494267280257	body (single genotype)
FBtr0163716	FBgn0135748	FBgn0035734	CG14823	0.720211814	0.000501449999192	body (single genotype)
FBtr0172771	FBgn0144775	FBgn0039073	CG4408	0.662916596	0.0005117899075	body (single genotype)
FBtr0169421	FBgn0141435	FBgn0033294	Mal-A4	1.035621531	0.000515181921072	body (single genotype)
FBtr0164910	FBgn0136938	FBgn0010497	dmGlut	-0.396685848	0.000526800180566	body (single genotype)
FBtr0174788	FBgn0146786	FBgn0260745	mfas	-0.251259792	0.000533117038504	body (single genotype)
FBtr0430028	FBgn0136257	FBgn0261341	verm	0.247104752	0.000540964979055	body (single genotype)
FBtr0173201	FBgn0145204	FBgn0000592	Est-6	0.305470574	0.000553624536732	body (single genotype)
FBtr0424827	FBgn0139207	NA	NA	0.940231478	0.000566421735055	body (single genotype)
FBtr0163540	FBgn0135572	FBgn0035455	CG10862	-1.232493011	0.000570455902434	body (single genotype)
FBtr0169814	FBgn0141828	FBgn0013756	Mtor	0.987001712	0.000580823423647	body (single genotype)
FBtr0161969	FBgn0134005	NA	NA	0.413544102	0.000584660808442	body (single genotype)
FBtr0431769	FBgn0139158	NA	NA	0.884726353	0.000584660808442	body (single genotype)
FBtr0175309	FBgn0147306	FBgn0037443	Dmtn	-0.798265948	0.000584660808442	body (single genotype)
FBtr0173635	FBgn0145637	FBgn0002733	E(spl)mbeta-HLH	-0.90059283	0.000584660808442	body (single genotype)
FBtr0169755	FBgn0141769	FBgn0085453	CG34424	0.826292338	0.000584660808442	body (single genotype)
FBtr0162886	FBgn0134918	FBgn0026570	CG5704	0.976340313	0.000584660808442	body (single genotype)
FBtr0168851	FBgn0140866	NA	NA	0.467311862	0.000604018394445	body (single genotype)
FBtr0430628	FBgn0143237	FBgn0041712	yellow-d	-0.545579721	0.000604763447349	body (single genotype)
FBtr0164075	FBgn0136107	FBgn0001233	Hsp83	-0.192168579	0.000611463881559	body (single genotype)
FBtr0173231	FBgn0145234	FBgn0004436	Ubc6	-0.55451095	0.000611492065777	body (single genotype)
FBtr0174996	FBgn0146994	FBgn0032124	CG17855	-1.107655786	0.000637328095709	body (single genotype)
FBtr0168747	FBgn0140762	FBgn0031267	Ipk2	-0.876536278	0.00064898510684	body (single genotype)
FBtr0170970	FBgn0142981	FBgn0034289	CG10910	-0.778778801	0.000660112650531	body (single genotype)
FBtr0161839	FBgn0133875	FBgn0031037	CG14207	-0.246532143	0.000693200995088	body (single genotype)
FBtr0169614	FBgn0141628	FBgn0034583	CG10527	0.23488861	0.000695265111417	body (single genotype)
FBtr0432980	FBgn0281015	NA	NA	-1.224653428	0.000729751988243	body (single genotype)
FBtr0169611	FBgn0141625	FBgn0029134	Prosbeta5	-0.286161406	0.000732881570346	body (single genotype)
FBtr0427280	FBgn0138693	NA	NA	0.914528303	0.000744732630085	body (single genotype)
FBtr0167368	FBgn0139391	FBgn0004425	LysB	-0.363461097	0.000786291432058	body (single genotype)
FBtr0428894	FBgn0134622	FBgn0010348	Arf79F	-0.28620895	0.00079259585767	body (single genotype)
FBtr0171703	FBgn0143712	FBgn0033868	S-Lap7	-0.758434285	0.00080795352812	body (single genotype)
FBtr0428264	FBgn0144482	FBgn0052626	AMPdeam	0.416288037	0.000813054200792	body (single genotype)
FBtr0167265	FBgn0139288	FBgn0036620	CG4842	-0.854795797	0.000848656948062	body (single genotype)
FBtr0174727	FBgn0146725	FBgn0266410	CG45050	-0.584247958	0.000850679776544	body (single genotype)
FBtr0425491	FBgn0146981	FBgn0028670	Vha100-2	0.319293489	0.000855635599064	body (single genotype)
FBtr0430171	FBgn0136176	FBgn0000212	brm	0.590758799	0.000889510069162	body (single genotype)
FBtr0424073	FBgn0134720	FBgn0035415	CG14966	-0.374427083	0.000895902504244	body (single genotype)
FBtr0422136	FBgn0141404	FBgn0034517	Cpr57A	-0.436851904	0.00091797214233	body (single genotype)
FBtr0163700	FBgn0135732	FBgn0035726	CG9953	0.523666005	0.000921886712043	body (single genotype)
FBtr0174140	FBgn0146141	FBgn0037563	CG11672	0.522969307	0.000927171772978	body (single genotype)
FBtr0433425	FBgn0144076	FBgn0261800	LanB1	0.428850783	0.000944898606781	body (single genotype)
FBtr0427896	FBgn0144686	FBgn0038646	CG7715	0.311771963	0.000961302900532	body (single genotype)
FBtr0167874	FBgn0139893	FBgn0027081	Aats-thr	-0.33302695	0.000974165918954	body (single genotype)
FBtr0426027	FBgn0281833	NA	NA	-0.415962746	0.000988434023042	body (single genotype)
FBtr0171930	FBgn0143935	FBgn0013770	Cp1	-0.14774877	0.001007305469065	body (single genotype)
FBtr0163685	FBgn0135717	FBgn0026259	eIF5B	0.705995057	0.001054300215297	body (single genotype)
FBtr0164534	FBgn0136563	NA	NA	-1.083248766	0.001082052594581	body (single genotype)
FBtr0170106	FBgn0142119	FBgn0033688	Prp8	0.394984999	0.001093730614422	body (single genotype)
FBtr0175036	FBgn0147034	FBgn0003279	RpL4	-0.151559256	0.001117363372211	body (single genotype)
FBtr0427942	FBgn0145232	FBgn0250839	CG2016	-0.903873508	0.001129327976296	body (single genotype)
FBtr0166788	FBgn0138812	FBgn0030263	CG2076	-0.501392331	0.001129327976296	body (single genotype)
FBtr0173909	FBgn0145911	FBgn0003261	Rm62	-0.181245831	0.001137492061625	body (single genotype)
FBtr0430918	FBgn0141347	FBgn0034200	Gbp2	-0.518294324	0.001157819711625	body (single genotype)
FBtr0173355	FBgn0145358	FBgn0040256	Ugt86Dd	1.797040219	0.001187934182909	body (single genotype)
FBtr0168305	FBgn0140324	FBgn0011272	RpL13	-0.18697169	0.001197799848134	body (single genotype)
FBtr0426202	FBgn0137761	FBgn0264449	CG43867	-0.417845603	0.001220686290135	body (single genotype)
FBtr0175104	FBgn0147102	FBgn0001149	GstD1	-0.216199592	0.001224955586445	body (single genotype)
FBtr0426047	FBgn0141630	FBgn0022700	Cht4	2.605219714	0.001234280309106	body (single genotype)
FBtr0426169	FBgn0145967	FBgn0010395	Itgbn	-0.958872467	0.001252563717625	body (single genotype)
FBtr0171644	FBgn0143653	FBgn0050371	CG30371	-0.349663889	0.001262615226681	body (single genotype)
FBtr0168263	FBgn0140282	FBgn0001941	ifc	-0.442736315	0.001266014518874	body (single genotype)
FBtr0426299	FBgn0143000	FBgn0034985	CG3328	0.647531464	0.001269953199226	body (single genotype)
FBtr0175186	FBgn0147183	FBgn0039671	CG11470	-0.619324647	0.001313839278747	body (single genotype)
FBtr0173473	FBgn0145475	FBgn0040996	CG12617	-1.112910866	0.001385995214752	body (single genotype)
FBtr0170866	FBgn0142877	FBgn0034315	CG5721	-0.532018256	0.001413679040831	body (single genotype)
FBtr0165327	FBgn0137353	FBgn0024807	DIP1	-0.522201014	0.00142201346826	body (single genotype)
FBtr0173217	FBgn0145220	FBgn0001255	ImpE3	-0.966800574	0.001445567352525	body (single genotype)
FBtr0167322	FBgn0139345	FBgn0040475	SH3PX1	-0.513294139	0.001445567352525	body (single genotype)
FBtr0173894	FBgn0145896	FBgn0000454	Dip-B	0.34695494	0.00145468985973	body (single genotype)
FBtr0431946	FBgn0280482	NA	NA	-0.954084535	0.00147540227837	body (single genotype)
FBtr0168339	FBgn0140358	FBgn0032494	CG5945	1.103795412	0.00147540227837	body (single genotype)
FBtr0161330	FBgn0133369	FBgn0051072	Lerp	-0.614146358	0.001521085752766	body (single genotype)
FBtr0161190	FBgn0133229	FBgn0259736	CG42390	0.73935535	0.001572391061992	body (single genotype)
FBtr0430469	FBgn0134643	FBgn0016696	Pitslre	0.656396417	0.001575356089045	body (single genotype)
FBtr0426258	FBgn0147351	FBgn0038652	CG7720	-1.370403359	0.001611637850309	body (single genotype)
FBtr0167203	FBgn0139226	FBgn0028491	CG2930	0.442457036	0.001634463912665	body (single genotype)
FBtr0174266	FBgn0146267	NA	NA	1.205803833	0.001659836254575	body (single genotype)
FBtr0163235	FBgn0135267	FBgn0004888	Scsalpha	0.232848175	0.001659836254575	body (single genotype)
FBtr0423483	FBgn0142105	FBgn0265356	tn	0.321597239	0.001709900537716	body (single genotype)
FBtr0428665	FBgn0138846	FBgn0001330	kz	0.810083682	0.001728501715995	body (single genotype)
FBtr0433359	FBgn0135665	FBgn0260442	rhea	0.394821713	0.001751408587245	body (single genotype)
FBtr0423630	FBgn0135646	NA	NA	0.369599937	0.001810711553126	body (single genotype)
FBtr0426539	FBgn0280694	NA	NA	-0.963752879	0.001861226873366	body (single genotype)
FBtr0428603	FBgn0138261	FBgn0030974	CG7358	0.566023066	0.001902517769511	body (single genotype)
FBtr0174007	FBgn0146009	FBgn0083972	CG34136	-1.109942897	0.00190972492685	body (single genotype)
FBtr0168478	FBgn0140494	FBgn0051777	CG31777	-0.68554244	0.001985396519689	body (single genotype)
FBtr0430934	FBgn0138799	FBgn0265575	yin	1.401591968	0.002009306977725	body (single genotype)
FBtr0173130	FBgn0145133	FBgn0039341	CG5112	-0.560476287	0.002047920929705	body (single genotype)
FBtr0170678	FBgn0142690	FBgn0033050	Pngl	-0.668217401	0.002102903583099	body (single genotype)
FBtr0163939	FBgn0135971	NA	NA	-1.057657484	0.002121785202376	body (single genotype)
FBtr0422925	FBgn0280712	NA	NA	-1.157572255	0.002126352280128	body (single genotype)
FBtr0175605	FBgn0147600	FBgn0002868	MtnA	-0.217864788	0.002206013702992	body (single genotype)
FBtr0170232	FBgn0142245	FBgn0015801	Reg-5	-0.561862338	0.002216673520977	body (single genotype)
FBtr0423230	FBgn0147415	FBgn0000591	E(spl)m8-HLH	-1.411555104	0.002217157030731	body (single genotype)
FBtr0430212	FBgn0142835	FBgn0019968	Khc-73	0.49583661	0.002256876422029	body (single genotype)
FBtr0167401	FBgn0139424	FBgn0250815	Jon65Aiv	-0.146828902	0.002270624000565	body (single genotype)
FBtr0173669	FBgn0145671	NA	NA	-1.036490428	0.002283231158119	body (single genotype)
FBtr0431287	FBgn0134799	FBgn0086694	Bre1	0.891548135	0.002305156356669	body (single genotype)
FBtr0422222	FBgn0134702	FBgn0035995	CG3529	-0.625934844	0.002354268187987	body (single genotype)
FBtr0170730	FBgn0142741	FBgn0261596	RpS24	-0.139413016	0.002362409666679	body (single genotype)
FBtr0166443	FBgn0138467	FBgn0030300	Sk1	-0.876097408	0.002369606232872	body (single genotype)
FBtr0168551	FBgn0140567	NA	NA	-0.383804349	0.002372024601144	body (single genotype)
FBtr0162392	FBgn0134426	FBgn0036318	Wbp2	-0.448914897	0.002374271828167	body (single genotype)
FBtr0422415	FBgn0141827	NA	NA	0.482305867	0.002422867903508	body (single genotype)
FBtr0167747	FBgn0139767	NA	NA	-0.581424124	0.002455860194744	body (single genotype)
FBtr0429166	FBgn0135598	FBgn0004167	kst	0.478615532	0.002543251266953	body (single genotype)
FBtr0160877	FBgn0132918	FBgn0038348	AOX2	0.601814082	0.00254859041764	body (single genotype)
FBtr0424384	FBgn0138375	FBgn0040361	CG14627	-0.774963163	0.002560081123788	body (single genotype)
FBtr0428255	FBgn0132964	FBgn0044826	Pak3	-0.469779508	0.002571018904063	body (single genotype)
FBtr0431341	FBgn0143449	FBgn0263006	SERCA	0.226495938	0.002684668553511	body (single genotype)
FBtr0172207	FBgn0144212	FBgn0030366	Usp7	0.647836212	0.002684668553511	body (single genotype)
FBtr0172684	FBgn0144688	FBgn0038643	CG14300	-0.65611589	0.002715735909123	body (single genotype)
FBtr0164162	FBgn0136193	FBgn0037203	slif	-0.587803119	0.002723943520186	body (single genotype)
FBtr0431564	FBgn0145817	FBgn0038598	CG7131	-0.898769032	0.002742872670529	body (single genotype)
FBtr0161938	FBgn0133974	FBgn0011571	caz	0.515307922	0.002768852512538	body (single genotype)
FBtr0162001	FBgn0134037	FBgn0031879	uif	0.378871083	0.002783127539255	body (single genotype)
FBtr0171555	FBgn0143564	FBgn0034160	CG5550	-0.541889762	0.002792984555524	body (single genotype)
FBtr0164136	FBgn0136168	FBgn0037016	CG13252	-0.528333289	0.002793863878585	body (single genotype)
FBtr0173577	FBgn0145579	NA	NA	-0.672540153	0.002819467052444	body (single genotype)
FBtr0431391	FBgn0137875	NA	NA	0.423370762	0.002838497223012	body (single genotype)
FBtr0168813	FBgn0140828	FBgn0263598	Vha68-2	0.171671945	0.0028467463077	body (single genotype)
FBtr0163092	FBgn0135124	FBgn0261445	sgl	-0.535940532	0.0028467463077	body (single genotype)
FBtr0173298	FBgn0145301	NA	NA	1.400627954	0.00290017006195	body (single genotype)
FBtr0162975	FBgn0135007	FBgn0035811	CG12262	-0.269616956	0.002914116121008	body (single genotype)
FBtr0426516	FBgn0135596	FBgn0011828	Pxn	0.590746878	0.002916968179511	body (single genotype)
FBtr0431000	FBgn0144416	FBgn0029820	CG16721	0.426423011	0.002933212458646	body (single genotype)
FBtr0172456	FBgn0144461	NA	NA	0.928170138	0.00295885667249	body (single genotype)
FBtr0423182	FBgn0137257	FBgn0032456	MRP	0.434314855	0.002970076542163	body (single genotype)
FBtr0429406	FBgn0135249	FBgn0001248	Idh	0.233828494	0.002980280605964	body (single genotype)
FBtr0173397	FBgn0145400	FBgn0039207	CG5789	-0.652857605	0.002984543180165	body (single genotype)
FBtr0168151	FBgn0140170	FBgn0032075	Tsp29Fb	-0.449740804	0.002984543180165	body (single genotype)
FBtr0432751	FBgn0140332	FBgn0053302	Cpr31A	1.005788744	0.00308576874789	body (single genotype)
FBtr0169348	FBgn0141362	FBgn0010620	CG10939	-0.315215584	0.003089729868134	body (single genotype)
FBtr0426764	FBgn0133393	FBgn0039807	CG15546	-0.830694072	0.003142476824633	body (single genotype)
FBtr0170938	FBgn0142949	FBgn0265512	mlt	-0.495143897	0.003157673301106	body (single genotype)
FBtr0168587	FBgn0140603	FBgn0031437	Arpc5	-0.462726743	0.003176442233671	body (single genotype)
FBtr0164856	FBgn0136885	FBgn0032682	CG10176	-0.774361177	0.00320297190293	body (single genotype)
FBtr0425349	FBgn0133770	FBgn0032167	CG5853	-0.713647417	0.00328140833038	body (single genotype)
FBtr0432186	FBgn0136520	FBgn0036952	CG6933	0.159643442	0.003368091961142	body (single genotype)
FBtr0422545	FBgn0144435	FBgn0029688	lva	1.124398632	0.003392187808686	body (single genotype)
FBtr0163318	FBgn0135350	FBgn0028534	CG7916	0.685408391	0.00342087170078	body (single genotype)
FBtr0175220	FBgn0147217	FBgn0051547	CG31547	-0.76652869	0.003509404733361	body (single genotype)
FBtr0426680	FBgn0135878	FBgn0267390	dop	0.545848972	0.003509404733361	body (single genotype)
FBtr0166842	FBgn0138866	FBgn0005670	Cyp4d1	1.670099689	0.00351542995098	body (single genotype)
FBtr0163462	FBgn0135494	NA	NA	-1.332063543	0.00358064565318	body (single genotype)
FBtr0167520	FBgn0139542	FBgn0035251	CG7967	-0.423455231	0.003605948187599	body (single genotype)
FBtr0424352	FBgn0141183	FBgn0033886	Rpn13	-0.29578823	0.003635514812133	body (single genotype)
FBtr0175095	FBgn0147093	FBgn0058160	CG40160	-0.444883551	0.003730301486411	body (single genotype)
FBtr0423495	FBgn0141761	FBgn0034860	CG9812	-2.155122292	0.003746347517697	body (single genotype)
FBtr0174637	FBgn0146637	NA	NA	1.26979784	0.003748278510459	body (single genotype)
FBtr0160870	FBgn0132911	FBgn0037730	CG9444	0.740253315	0.003837885488495	body (single genotype)
FBtr0424367	FBgn0132981	FBgn0260462	CG12163	-0.192804791	0.003886754468314	body (single genotype)
FBtr0167506	FBgn0139528	FBgn0035763	CG8602	-0.42300739	0.00395432239931	body (single genotype)
FBtr0423104	FBgn0281472	NA	NA	0.4636086	0.004019989174206	body (single genotype)
FBtr0424019	FBgn0142475	FBgn0265991	Zasp52	0.501555056	0.004021049405601	body (single genotype)
FBtr0163079	FBgn0135111	FBgn0015298	Srp19	-0.545512418	0.004146259273288	body (single genotype)
FBtr0433339	FBgn0144266	FBgn0026375	RhoGAPp190	0.768453383	0.004278201116658	body (single genotype)
FBtr0162853	FBgn0134885	FBgn0036727	CG7589	-0.854539752	0.004334959866782	body (single genotype)
FBtr0433023	FBgn0137992	FBgn0061200	Nup153	1.357615942	0.004404294640056	body (single genotype)
FBtr0429147	FBgn0144764	FBgn0038326	CG5044	0.440299038	0.004434575081666	body (single genotype)
FBtr0171866	FBgn0143873	FBgn0034706	CG11275	-0.832286016	0.004477169672379	body (single genotype)
FBtr0432836	FBgn0139884	NA	NA	0.524579706	0.004617431708754	body (single genotype)
FBtr0167840	FBgn0139859	FBgn0051858	t-cup	-1.259373105	0.004617431708754	body (single genotype)
FBtr0161385	FBgn0133424	NA	NA	0.110274808	0.004642121163241	body (single genotype)
FBtr0164466	FBgn0136496	FBgn0037127	CG14566	-1.07796343	0.004662734956613	body (single genotype)
FBtr0161395	FBgn0133434	FBgn0085319	CG34290	-1.852256645	0.004662734956613	body (single genotype)
FBtr0171073	FBgn0143084	FBgn0034381	List	1.431121301	0.004733838315086	body (single genotype)
FBtr0170303	FBgn0142315	FBgn0034364	CG5493	1.011092226	0.004750784753593	body (single genotype)
FBtr0174679	FBgn0146678	FBgn0037344	CG2926	0.678917229	0.004761277313794	body (single genotype)
FBtr0164313	FBgn0136343	FBgn0036782	CG7320	0.59571858	0.00479327024212	body (single genotype)
FBtr0167775	FBgn0139795	FBgn0032596	Prosbeta4	-0.256516332	0.00481836684238	body (single genotype)
FBtr0171082	FBgn0143093	FBgn0031831	COX5BL	-0.995354743	0.004878355877761	body (single genotype)
FBtr0168049	FBgn0140068	FBgn0028516	ZnT35C	0.819666376	0.004977222465653	body (single genotype)
FBtr0430738	FBgn0144455	FBgn0029763	Usp16-45	0.849097736	0.005170949344639	body (single genotype)
FBtr0163901	FBgn0135933	FBgn0035624	Eaf6	-0.772183122	0.005177765141196	body (single genotype)
FBtr0430888	FBgn0140379	FBgn0026718	fu12	-1.878155978	0.005208547402338	body (single genotype)
FBtr0168232	FBgn0140251	FBgn0036767	CG16775	-1.117150148	0.005226809749169	body (single genotype)
FBtr0431351	FBgn0134669	FBgn0036992	CG11796	1.415683696	0.005406125199745	body (single genotype)
FBtr0169196	FBgn0141210	FBgn0035094	CG9380	-0.443503153	0.005438036399278	body (single genotype)
FBtr0161282	FBgn0133321	NA	NA	-0.693690896	0.005442925321344	body (single genotype)
FBtr0168102	FBgn0140121	FBgn0028884	CG4892	-1.008912976	0.005491335548762	body (single genotype)
FBtr0171776	FBgn0143783	FBgn0033631	Sod3	-0.320098101	0.005536057117081	body (single genotype)
FBtr0169419	FBgn0141433	FBgn0014469	Cyp4e2	-1.148754584	0.005617931081441	body (single genotype)
FBtr0160889	FBgn0132930	FBgn0038354	CG5404	-1.293027964	0.005653336419636	body (single genotype)
FBtr0161702	FBgn0133740	FBgn0030740	CG9917	0.504239333	0.005659337744056	body (single genotype)
FBtr0431370	FBgn0281221	NA	NA	1.28487281	0.005681799911722	body (single genotype)
FBtr0175465	FBgn0147462	FBgn0038194	Cyp6d5	1.646823936	0.005681799911722	body (single genotype)
FBtr0171562	FBgn0143571	FBgn0012042	AttA	-0.432985505	0.005725575346728	body (single genotype)
FBtr0431415	FBgn0143180	FBgn0267330	KdelR	0.266164867	0.005725575346728	body (single genotype)
FBtr0170169	FBgn0142182	FBgn0033826	CG4734	1.528535082	0.005804844064653	body (single genotype)
FBtr0161916	FBgn0133952	FBgn0030955	CG6891	0.276814166	0.005888613669355	body (single genotype)
FBtr0172904	FBgn0144908	NA	NA	-0.875870178	0.005941807029736	body (single genotype)
FBtr0431502	FBgn0138729	FBgn0000233	btd	2.213676792	0.00595074844493	body (single genotype)
FBtr0426499	FBgn0144242	FBgn0021764	sdk	0.825104732	0.005992969117545	body (single genotype)
FBtr0426457	FBgn0138975	NA	NA	0.621891032	0.006109163315786	body (single genotype)
FBtr0161043	FBgn0133083	FBgn0038761	CG17190	-0.892971167	0.006109163315786	body (single genotype)
FBtr0169267	FBgn0141281	FBgn0034467	CG15128	-1.205148631	0.006113920855861	body (single genotype)
FBtr0428620	FBgn0280856	NA	NA	1.152807449	0.006435632856005	body (single genotype)
FBtr0166972	FBgn0138996	FBgn0028474	CG4119	1.118323481	0.006435632856005	body (single genotype)
FBtr0422556	FBgn0133940	FBgn0052685	ZAP3	0.827565032	0.006470903930663	body (single genotype)
FBtr0173923	FBgn0145925	FBgn0032897	CG9336	-0.316076371	0.006474750005384	body (single genotype)
FBtr0169317	FBgn0141331	FBgn0033968	hui	0.243853648	0.006474750005384	body (single genotype)
FBtr0164446	FBgn0136476	FBgn0036194	CG11652	-0.579357749	0.00647780720185	body (single genotype)
FBtr0166556	FBgn0138580	FBgn0032415	rho-6	-1.158812952	0.00654414570062	body (single genotype)
FBtr0425641	FBgn0144495	FBgn0030362	regucalcin	0.191784991	0.006598032195082	body (single genotype)
FBtr0169886	FBgn0141900	FBgn0050008	CG30008	0.545698916	0.006612384979498	body (single genotype)
FBtr0169698	FBgn0141712	FBgn0034577	cpa	-0.351300247	0.006721263339273	body (single genotype)
FBtr0426725	FBgn0136189	FBgn0053170	CG33170	-0.437169483	0.006968303101268	body (single genotype)
FBtr0161031	FBgn0133071	NA	NA	-0.479636334	0.007038516631367	body (single genotype)
FBtr0167109	FBgn0139132	FBgn0030398	Cpr11B	-0.915809444	0.007067301052713	body (single genotype)
FBtr0168119	FBgn0140138	FBgn0028542	NimB4	0.350663182	0.007170021081027	body (single genotype)
FBtr0168300	FBgn0140319	FBgn0028479	Mtpalpha	0.253857833	0.007316306814204	body (single genotype)
FBtr0171102	FBgn0143113	FBgn0261385	scra	0.658460471	0.00734260763872	body (single genotype)
FBtr0167045	FBgn0139068	FBgn0030327	FucT6	0.553291747	0.00734416509648	body (single genotype)
FBtr0163242	FBgn0135274	FBgn0263773	fok	-0.392965543	0.00734416509648	body (single genotype)
FBtr0425424	FBgn0146208	FBgn0015569	alpha-Est10	0.46798674	0.007356205837996	body (single genotype)
FBtr0173208	FBgn0145211	FBgn0037447	Neurochondrin	-0.205219967	0.007356205837996	body (single genotype)
FBtr0431513	FBgn0134752	FBgn0035844	CG13676	0.404896373	0.007356205837996	body (single genotype)
FBtr0171363	FBgn0143373	FBgn0035008	CG3494	-1.128310566	0.007366723467178	body (single genotype)
FBtr0424589	FBgn0135937	FBgn0015766	Msr-110	0.153667955	0.0074169724316	body (single genotype)
FBtr0175421	FBgn0147418	FBgn0039402	Vps2	-0.449108478	0.007457714096189	body (single genotype)
FBtr0426993	FBgn0137521	NA	NA	0.573470778	0.007543356391806	body (single genotype)
FBtr0168280	FBgn0140299	FBgn0031724	CG18266	-0.896333599	0.007543356391806	body (single genotype)
FBtr0168949	FBgn0140963	FBgn0032785	CG10026	-0.591003488	0.007561060714243	body (single genotype)
FBtr0171698	FBgn0143707	FBgn0033879	CG6543	0.269484546	0.00758287720127	body (single genotype)
FBtr0164871	FBgn0136899	FBgn0264979	CG4267	-0.614469367	0.00758287720127	body (single genotype)
FBtr0170381	FBgn0142393	FBgn0033592	CG13215	-1.348522305	0.007702269607467	body (single genotype)
FBtr0422115	FBgn0144016	FBgn0033062	Ars2	0.678981433	0.007741180416784	body (single genotype)
FBtr0171765	FBgn0143772	FBgn0033636	tou	0.565298753	0.007744898168493	body (single genotype)
FBtr0170242	FBgn0142255	FBgn0028473	Non1	-0.399414557	0.007789018743189	body (single genotype)
FBtr0428574	FBgn0139197	FBgn0025641	DAAM	1.100889533	0.007789018743189	body (single genotype)
FBtr0163791	FBgn0135823	FBgn0036294	CG10654	-1.002034724	0.007789018743189	body (single genotype)
FBtr0171921	FBgn0143926	FBgn0040754	CG17059	-0.621417632	0.007863110579501	body (single genotype)
FBtr0173643	FBgn0145645	FBgn0085345	CG34316	1.892326989	0.007903057687724	body (single genotype)
FBtr0162830	FBgn0134862	FBgn0035708	CG8398	-0.789940059	0.007961849811591	body (single genotype)
FBtr0172574	FBgn0144578	FBgn0031285	CG3662	-0.475350814	0.008112920491115	body (single genotype)
FBtr0429885	FBgn0140734	FBgn0051624	CG31624	-0.935325335	0.008112920491115	body (single genotype)
FBtr0168753	FBgn0140768	FBgn0031260	Spp	0.283345601	0.00817118637056	body (single genotype)
FBtr0172434	FBgn0144439	FBgn0030855	CG5800	0.879456187	0.008245821994907	body (single genotype)
FBtr0423315	FBgn0141123	NA	NA	1.072313818	0.008267316495241	body (single genotype)
FBtr0429610	FBgn0140536	FBgn0259111	Ndae1	-0.577797249	0.008356144310094	body (single genotype)
FBtr0169250	FBgn0141264	FBgn0034494	CG10444	-0.710012063	0.008400978453772	body (single genotype)
FBtr0425257	FBgn0141311	FBgn0050035	Tret1-1	-0.401471246	0.008415860961853	body (single genotype)
FBtr0168509	FBgn0140525	FBgn0031913	CG5958	0.464632678	0.008415860961853	body (single genotype)
FBtr0163002	FBgn0135034	FBgn0035193	CG9192	-1.261899354	0.008415860961853	body (single genotype)
FBtr0166161	FBgn0138185	FBgn0260400	elav	0.851431348	0.00849767223153	body (single genotype)
FBtr0164537	FBgn0136566	FBgn0036436	CG4914	-0.82260594	0.008520284042003	body (single genotype)
FBtr0171975	FBgn0143980	FBgn0034052	CG8299	0.618194683	0.008694894419858	body (single genotype)
FBtr0431637	FBgn0139965	FBgn0041789	Pax	0.291726214	0.008802202926391	body (single genotype)
FBtr0167654	FBgn0139675	FBgn0010288	Uch	-0.323348676	0.008950958548423	body (single genotype)
FBtr0422203	FBgn0280685	NA	NA	-1.030645317	0.008979891309053	body (single genotype)
FBtr0168112	FBgn0140131	FBgn0028526	CG15293	0.291505004	0.009215543890977	body (single genotype)
FBtr0168510	FBgn0140526	FBgn0031909	CG5181	0.268754006	0.009336673095756	body (single genotype)
FBtr0167891	FBgn0139910	FBgn0032733	CG15170	-1.402977089	0.009472850076051	body (single genotype)
FBtr0163485	FBgn0135517	FBgn0035425	CG17746	-0.425720401	0.009584444042063	body (single genotype)
FBtr0175013	FBgn0147011	FBgn0051233	CG31233	0.704223733	0.009873204842914	body (single genotype)
FBtr0430401	FBgn0143122	NA	NA	0.215747087	0.009897440317997	body (single genotype)
FBtr0161198	FBgn0133237	FBgn0038946	rdhB	-1.440567784	0.010240900475675	body (single genotype)
FBtr0168242	FBgn0140261	FBgn0032839	CG10659	1.292023539	0.010319138699792	body (single genotype)
FBtr0166385	FBgn0138409	FBgn0022023	eIF-3p40	-0.369760185	0.010319138699792	body (single genotype)
FBtr0427218	FBgn0140682	FBgn0032666	CG5758	-0.465014009	0.010404711290465	body (single genotype)
FBtr0433386	FBgn0143428	FBgn0053519	Unc-89	0.327259565	0.010417277306629	body (single genotype)
FBtr0422062	FBgn0135530	FBgn0250789	alpha-Spec	0.273853065	0.010439945790567	body (single genotype)
FBtr0160817	FBgn0132858	FBgn0038407	CG6126	-0.386655769	0.010439945790567	body (single genotype)
FBtr0425143	FBgn0140566	NA	NA	-0.598866166	0.010563190450726	body (single genotype)
FBtr0175223	FBgn0147220	FBgn0039669	ND-20L	-1.175376177	0.010614486440882	body (single genotype)
FBtr0170191	FBgn0142204	FBgn0033124	Tsp42Ec	-0.266645923	0.010614486440882	body (single genotype)
FBtr0175557	FBgn0084951	FBgn0039104	CG10252	-1.133074912	0.01070125358144	body (single genotype)
FBtr0164226	FBgn0136256	FBgn0260653	serp	0.223282591	0.010716071828547	body (single genotype)
FBtr0431552	FBgn0144302	FBgn0003575	su(sable)	0.81033431	0.010856938398243	body (single genotype)
FBtr0429832	FBgn0135223	FBgn0035237	CG13917	0.704619427	0.01094564957578	body (single genotype)
FBtr0174674	FBgn0146673	FBgn0046874	Pif1B	0.375154791	0.011052791067612	body (single genotype)
FBtr0165616	FBgn0137642	FBgn0015527	peng	0.9089262	0.011052791067612	body (single genotype)
FBtr0163906	FBgn0135938	FBgn0029118	Sucb	0.316327419	0.01108573100016	body (single genotype)
FBtr0169392	FBgn0141406	FBgn0050148	CG30148	-0.372381359	0.011330358444229	body (single genotype)
FBtr0163849	FBgn0135881	NA	NA	-1.28689387	0.011457817351208	body (single genotype)
FBtr0168003	FBgn0140022	FBgn0031372	CG7295	-1.380722284	0.011551819446945	body (single genotype)
FBtr0429178	FBgn0141624	FBgn0033551	CG7222	-0.57297061	0.011728203694399	body (single genotype)
FBtr0430354	FBgn0280661	NA	NA	-0.500650061	0.011739786314272	body (single genotype)
FBtr0428124	FBgn0145791	FBgn0002306	sas	0.584364767	0.011884954659278	body (single genotype)
FBtr0167983	FBgn0140002	FBgn0020416	Idgf1	-0.799216717	0.011897734540389	body (single genotype)
FBtr0167913	FBgn0139932	FBgn0014010	Rab5	-0.326211394	0.01192963737158	body (single genotype)
FBtr0426486	FBgn0141665	FBgn0011286	RyR	0.77286778	0.011967240821192	body (single genotype)
FBtr0162343	FBgn0134378	FBgn0036147	Plod	0.427286275	0.012059062474337	body (single genotype)
FBtr0162025	FBgn0134061	FBgn0031759	lid	0.554866268	0.01209821255454	body (single genotype)
FBtr0163090	FBgn0135122	FBgn0035727	CG10063	-1.046804318	0.012179941583708	body (single genotype)
FBtr0170643	FBgn0142655	FBgn0261625	GLS	-0.592787239	0.012229218752762	body (single genotype)
FBtr0170387	FBgn0142399	NA	NA	0.660149016	0.012319072045775	body (single genotype)
FBtr0174044	FBgn0146046	FBgn0024432	Dlc90F	-0.380530347	0.012402121092205	body (single genotype)
FBtr0429189	FBgn0147223	FBgn0037468	CG1943	-0.336144148	0.012423467047257	body (single genotype)
FBtr0424207	FBgn0139894	FBgn0263234	Phae1	-0.316709572	0.012447855623252	body (single genotype)
FBtr0430780	FBgn0145221	FBgn0037541	CG2747	0.352204262	0.012463496469649	body (single genotype)
FBtr0166011	FBgn0138035	FBgn0011606	Klp3A	1.768966468	0.012474656444463	body (single genotype)
FBtr0429328	FBgn0281021	NA	NA	-0.482572186	0.012718593496224	body (single genotype)
FBtr0170292	FBgn0142304	FBgn0033788	CG13323	0.208850144	0.012718593496224	body (single genotype)
FBtr0165874	FBgn0137899	FBgn0266848	wap	-0.520203757	0.012742415552464	body (single genotype)
FBtr0161388	FBgn0133427	FBgn0051313	CG31313	0.37528211	0.012829503947518	body (single genotype)
FBtr0175425	FBgn0147422	FBgn0051324	CG31324	-0.922968449	0.012855117679941	body (single genotype)
FBtr0170722	FBgn0142734	FBgn0015040	Cyp9c1	0.742346848	0.013048709142767	body (single genotype)
FBtr0161786	FBgn0133824	FBgn0030425	CG3775	0.492802425	0.013145233874917	body (single genotype)
FBtr0430460	FBgn0280313	NA	NA	0.427895155	0.013269139745169	body (single genotype)
FBtr0168383	FBgn0140399	FBgn0032803	CG13082	-1.046963479	0.013503709910845	body (single genotype)
FBtr0173575	FBgn0145577	FBgn0038071	Dtg	-0.431215706	0.013713391194685	body (single genotype)
FBtr0172961	FBgn0144964	FBgn0032422	atilla	-0.43002521	0.013713391194685	body (single genotype)
FBtr0429898	FBgn0141100	FBgn0263029	CG43324	-1.084730361	0.013837021841767	body (single genotype)
FBtr0167147	FBgn0139170	FBgn0025638	Roc1a	0.218959301	0.013904245740976	body (single genotype)
FBtr0430492	FBgn0143164	FBgn0035091	CG3829	-0.480073329	0.014225334005422	body (single genotype)
FBtr0168744	FBgn0140759	FBgn0000497	ds	0.633215635	0.014401826884371	body (single genotype)
FBtr0174131	FBgn0146132	FBgn0039678	Obp99a	1.24359746	0.014723259258114	body (single genotype)
FBtr0432896	FBgn0141124	FBgn0010516	wal	0.223654359	0.014819128105378	body (single genotype)
FBtr0423232	FBgn0144444	FBgn0028982	Spt6	0.544448058	0.014947207306687	body (single genotype)
FBtr0170402	FBgn0142414	FBgn0034126	CG4398	-0.250345843	0.014967190159631	body (single genotype)
FBtr0174711	FBgn0146710	FBgn0085599	CG41284	-0.841207014	0.015211065803774	body (single genotype)
FBtr0169826	FBgn0141840	FBgn0034797	nahoda	0.639987196	0.015211065803774	body (single genotype)
FBtr0172247	FBgn0144252	FBgn0030719	eIF5	0.439674029	0.015406521914161	body (single genotype)
FBtr0430616	FBgn0281024	NA	NA	1.769877966	0.015471783874884	body (single genotype)
FBtr0429612	FBgn0141321	NA	NA	-0.477846612	0.015471783874884	body (single genotype)
FBtr0173675	FBgn0145677	FBgn0038373	CG4546	-0.504545233	0.015480142144108	body (single genotype)
FBtr0175147	FBgn0147145	FBgn0051469	CG31469	-1.239326873	0.015560275215557	body (single genotype)
FBtr0422476	FBgn0142647	FBgn0026619	Taz	-0.814683694	0.015901208194728	body (single genotype)
FBtr0428732	FBgn0135030	FBgn0010333	Rac1	-0.483581786	0.015943176114991	body (single genotype)
FBtr0174479	FBgn0146479	FBgn0051363	Jupiter	-0.270486669	0.015964799821428	body (single genotype)
FBtr0168717	FBgn0140732	FBgn0031717	Oscillin	-0.2654076	0.016031540008234	body (single genotype)
FBtr0424999	FBgn0139534	FBgn0027594	drpr	-0.333235907	0.016032580036296	body (single genotype)
FBtr0431049	FBgn0143512	FBgn0010638	Sec61beta	0.288451481	0.016047526685221	body (single genotype)
FBtr0175359	FBgn0147356	FBgn0002783	mor	0.563441901	0.016320602401013	body (single genotype)
FBtr0174920	FBgn0146918	FBgn0039681	CG7582	1.084830763	0.016492247302817	body (single genotype)
FBtr0175164	FBgn0147161	FBgn0051266	CG31266	0.564496347	0.016756924990402	body (single genotype)
FBtr0425602	FBgn0147564	FBgn0039430	CG5455	-0.748602595	0.017068275609923	body (single genotype)
FBtr0172703	FBgn0144707	FBgn0038973	Pebp1	-0.199511799	0.017068275609923	body (single genotype)
FBtr0169690	FBgn0141704	FBgn0034085	Ptp52F	-0.711680717	0.01706844315919	body (single genotype)
FBtr0167022	FBgn0139045	FBgn0046687	Tre1	0.42774582	0.01706844315919	body (single genotype)
FBtr0170800	FBgn0142811	FBgn0032981	CG3635	-1.22089036	0.01707584949812	body (single genotype)
FBtr0161234	FBgn0133273	FBgn0042627	FASN2	0.694680758	0.01707584949812	body (single genotype)
FBtr0166914	FBgn0138938	FBgn0052638	CG32638	0.452760277	0.017210281796105	body (single genotype)
FBtr0422210	FBgn0280319	NA	NA	-1.143199812	0.017220602548451	body (single genotype)
FBtr0423601	FBgn0146363	FBgn0261885	osa	0.453384484	0.017303085330619	body (single genotype)
FBtr0165405	FBgn0137431	FBgn0013809	Dhc16F	0.990916895	0.017388892133478	body (single genotype)
FBtr0171120	FBgn0143131	FBgn0013307	Odc1	1.315428531	0.017396268052634	body (single genotype)
FBtr0172762	FBgn0144766	FBgn0038922	CG6439	0.435956335	0.017447176911764	body (single genotype)
FBtr0432976	FBgn0136034	FBgn0035868	CG7194	0.403232016	0.017562004425946	body (single genotype)
FBtr0423976	FBgn0141326	FBgn0034229	CG4847	0.232985302	0.017616258774496	body (single genotype)
FBtr0174295	FBgn0146296	FBgn0039229	Saf-B	0.446919028	0.017743114959644	body (single genotype)
FBtr0171584	FBgn0143593	FBgn0034662	CG13492	0.47761338	0.018277923180412	body (single genotype)
FBtr0174849	FBgn0146847	FBgn0015570	alpha-Est2	0.900907386	0.018368331569325	body (single genotype)
FBtr0170817	FBgn0142828	FBgn0038738	CG4572	0.304685038	0.018616461995589	body (single genotype)
FBtr0167302	FBgn0139325	FBgn0261274	Ero1L	-0.682471213	0.018922771353152	body (single genotype)
FBtr0170456	FBgn0142468	FBgn0050381	CG30381	1.638006653	0.018968099221824	body (single genotype)
FBtr0163677	FBgn0135709	FBgn0004401	Pep	0.252399788	0.01906841720847	body (single genotype)
FBtr0174187	FBgn0146188	FBgn0037520	CG18268	-0.546887608	0.019174921795824	body (single genotype)
FBtr0429378	FBgn0144611	FBgn0041181	Tep3	0.496500777	0.019261514360323	body (single genotype)
FBtr0432315	FBgn0137434	FBgn0000250	cact	-0.471353681	0.01939050129792	body (single genotype)
FBtr0167857	FBgn0139876	FBgn0053129	CG33129	-0.276351416	0.019637248252692	body (single genotype)
FBtr0164107	FBgn0136139	FBgn0262057	Spn77Ba	0.359981742	0.019637248252692	body (single genotype)
FBtr0169904	FBgn0141918	FBgn0052625	CG32625	-1.177391832	0.019925709547024	body (single genotype)
FBtr0427530	FBgn0137513	FBgn0031006	rictor	0.707403987	0.019925709547024	body (single genotype)
FBtr0163034	FBgn0135066	NA	NA	0.815450652	0.020353100646525	body (single genotype)
FBtr0423096	FBgn0280500	NA	NA	0.554147945	0.020766363736724	body (single genotype)
FBtr0422140	FBgn0146588	FBgn0266446	CG45076	0.259757245	0.020878559325318	body (single genotype)
FBtr0161831	FBgn0133868	FBgn0032136	Apoltp	0.570459383	0.021116519039439	body (single genotype)
FBtr0175080	FBgn0147078	FBgn0032156	CG13124	0.425294512	0.021199630855355	body (single genotype)
FBtr0429423	FBgn0143279	FBgn0261269	conv	0.446429759	0.021401785418331	body (single genotype)
FBtr0162599	FBgn0134632	FBgn0036547	CG17032	0.258356004	0.021792930343302	body (single genotype)
FBtr0173896	FBgn0145898	FBgn0261789	SmD2	-0.570788868	0.021991799829149	body (single genotype)
FBtr0428490	FBgn0133190	FBgn0001297	kay	-0.451373124	0.02223640577311	body (single genotype)
FBtr0430631	FBgn0142710	FBgn0010488	NAT1	0.276367093	0.022930057210224	body (single genotype)
FBtr0168480	FBgn0140496	FBgn0031563	CG10031	-0.916774426	0.023092482967567	body (single genotype)
FBtr0169912	FBgn0141926	FBgn0020521	pio	0.260505947	0.023220253616674	body (single genotype)
FBtr0165471	FBgn0137497	FBgn0027582	CG6230	0.352799259	0.02322612185432	body (single genotype)
FBtr0427012	FBgn0139225	FBgn0000542	ec	1.133407974	0.023573054932029	body (single genotype)
FBtr0427225	FBgn0138940	FBgn0025683	CG3164	-0.336511041	0.023637298628542	body (single genotype)
FBtr0175482	FBgn0147479	FBgn0262559	Mdh2	0.334433989	0.023697392966271	body (single genotype)
FBtr0175453	FBgn0147450	FBgn0037239	CG11739	0.33834522	0.023798738027232	body (single genotype)
FBtr0164052	FBgn0136084	NA	NA	-0.895177461	0.023840176841703	body (single genotype)
FBtr0170725	FBgn0142737	FBgn0015393	hoip	-0.429596525	0.024129157515683	body (single genotype)
FBtr0163904	FBgn0135936	FBgn0035619	CG10592	-0.290211097	0.024184588013586	body (single genotype)
FBtr0171727	FBgn0143734	NA	NA	-1.034215715	0.024323550717947	body (single genotype)
FBtr0423910	FBgn0134896	FBgn0016756	Usp47	0.276185458	0.024395038590986	body (single genotype)
FBtr0426017	FBgn0140241	FBgn0011722	Tig	0.25462828	0.024452584479197	body (single genotype)
FBtr0169213	FBgn0141227	FBgn0010213	Sod2	0.282695266	0.024592950883391	body (single genotype)
FBtr0427399	FBgn0135674	FBgn0035917	Zasp66	-0.257198509	0.025130095979007	body (single genotype)
FBtr0425522	FBgn0139630	NA	NA	1.205397211	0.025193956566644	body (single genotype)
FBtr0166164	FBgn0138188	FBgn0030558	CG1461	1.458505015	0.02531162628665	body (single genotype)
FBtr0431948	FBgn0133895	FBgn0024238	Fim	0.393887884	0.02550079223345	body (single genotype)
FBtr0429621	FBgn0146675	FBgn0031571	bark	0.504701057	0.026106017997062	body (single genotype)
FBtr0432245	FBgn0141317	FBgn0024196	robl	-0.62375369	0.02617192183988	body (single genotype)
FBtr0161714	FBgn0133752	FBgn0015615	SMC3	0.75379169	0.026477687838926	body (single genotype)
FBtr0167804	FBgn0139824	NA	NA	-0.698539837	0.026526149858869	body (single genotype)
FBtr0428802	FBgn0138636	FBgn0030352	sicily	0.39274475	0.026654971712018	body (single genotype)
FBtr0430373	FBgn0142558	FBgn0086656	shrb	-0.360166048	0.027007362686634	body (single genotype)
FBtr0174918	FBgn0146916	FBgn0039682	Obp99c	0.25896894	0.027059407123563	body (single genotype)
FBtr0163773	FBgn0135805	FBgn0262937	Rabex-5	-0.568779973	0.027059407123563	body (single genotype)
FBtr0174324	FBgn0146325	FBgn0003889	betaTub85D	-0.710498222	0.027252091521256	body (single genotype)
FBtr0422172	FBgn0143240	FBgn0034885	CG4019	0.338961582	0.027519187344705	body (single genotype)
FBtr0167319	FBgn0139342	FBgn0041630	Hexo1	0.413967996	0.027612871600382	body (single genotype)
FBtr0163402	FBgn0135434	FBgn0036575	CG5157	-1.745961952	0.02829104722817	body (single genotype)
FBtr0170096	FBgn0142109	FBgn0034416	CG15109	-0.525033663	0.028451094777315	body (single genotype)
FBtr0428695	FBgn0146160	FBgn0013343	Syx1A	0.494169271	0.028473614181873	body (single genotype)
FBtr0423056	FBgn0280944	NA	NA	1.216639444	0.028788165450052	body (single genotype)
FBtr0168140	FBgn0140159	NA	NA	-0.605411124	0.028838191227558	body (single genotype)
FBtr0427913	FBgn0132864	FBgn0026059	Mhcl	0.493896487	0.028838191227558	body (single genotype)
FBtr0170714	FBgn0142726	FBgn0015521	RpS21	-0.266546072	0.028838191227558	body (single genotype)
FBtr0423293	FBgn0143770	FBgn0033638	CG9005	-0.331855346	0.029088766152082	body (single genotype)
FBtr0162567	FBgn0134601	FBgn0263911	COX8	-0.240763299	0.029147948098168	body (single genotype)
FBtr0166416	FBgn0138440	FBgn0016075	vkg	0.196202125	0.029896208814902	body (single genotype)
FBtr0175166	FBgn0147163	FBgn0038484	CG5246	-0.333015123	0.029898250884383	body (single genotype)
FBtr0428581	FBgn0139031	FBgn0086675	fne	0.794190463	0.029945250414881	body (single genotype)
FBtr0174962	FBgn0146960	FBgn0038088	CG10126	-0.444494885	0.030149477544293	body (single genotype)
FBtr0433149	FBgn0145454	FBgn0038981	CG5346	-0.375798753	0.030185961276588	body (single genotype)
FBtr0422959	FBgn0143137	FBgn0033033	scaf	0.478487835	0.030185961276588	body (single genotype)
FBtr0429118	FBgn0143037	FBgn0260767	CG42565	-1.117874134	0.030457337875182	body (single genotype)
FBtr0171302	FBgn0143312	FBgn0265178	CG44243	-0.27234142	0.030491528905771	body (single genotype)
FBtr0167166	FBgn0139189	FBgn0031020	Nat1	0.456042082	0.030491528905771	body (single genotype)
FBtr0423025	FBgn0136316	FBgn0262737	mub	-0.400214841	0.030594143915272	body (single genotype)
FBtr0422399	FBgn0280971	NA	NA	-0.917717398	0.030711305533126	body (single genotype)
FBtr0162146	FBgn0134182	FBgn0035491	Dpy-30L2	-0.882430404	0.030835517611832	body (single genotype)
FBtr0174260	FBgn0146261	FBgn0042110	CG18765	0.591442738	0.031002846743952	body (single genotype)
FBtr0427968	FBgn0137575	FBgn0030685	Graf	0.979007937	0.031038476582632	body (single genotype)
FBtr0426915	FBgn0143165	FBgn0022764	Sin3A	0.389820976	0.0313171593311	body (single genotype)
FBtr0172531	FBgn0144536	FBgn0029879	APC7	1.044706699	0.031325322430582	body (single genotype)
FBtr0161684	FBgn0133722	FBgn0003285	rst	0.620585265	0.031414386459039	body (single genotype)
FBtr0171943	FBgn0143948	FBgn0026721	fat-spondin	0.493551935	0.031615703646504	body (single genotype)
FBtr0170318	FBgn0142330	FBgn0033663	ERp60	0.200778303	0.031654913554187	body (single genotype)
FBtr0171251	FBgn0143262	FBgn0034132	S-Lap8	-0.622532421	0.031666089030706	body (single genotype)
FBtr0168337	FBgn0140356	FBgn0027586	CG5867	-0.468123678	0.031811965717566	body (single genotype)
FBtr0173182	FBgn0145185	FBgn0051374	sals	0.747193404	0.032163503701867	body (single genotype)
FBtr0161097	FBgn0133136	FBgn0038966	pinta	-1.032106616	0.032259721651713	body (single genotype)
FBtr0168694	FBgn0140709	FBgn0031296	CG4415	-1.299170782	0.032343917160235	body (single genotype)
FBtr0169253	FBgn0141267	FBgn0034490	CG9864	0.467616458	0.033225679890642	body (single genotype)
FBtr0175002	FBgn0147000	NA	NA	-0.490560503	0.033266154852476	body (single genotype)
FBtr0424176	FBgn0141537	FBgn0033313	Cirl	0.3035586	0.033295608380777	body (single genotype)
FBtr0167029	FBgn0139052	FBgn0015245	Hsp60	-0.263810434	0.033627252347531	body (single genotype)
FBtr0174015	FBgn0146017	FBgn0039474	CG6283	-0.512539279	0.033805938822401	body (single genotype)
FBtr0168637	FBgn0140653	FBgn0032703	CG10343	-0.67168223	0.033838485154688	body (single genotype)
FBtr0162421	FBgn0134455	FBgn0036762	CG7430	0.225592453	0.033838485154688	body (single genotype)
FBtr0161139	FBgn0133178	FBgn0039684	Obp99d	1.13128537	0.033838485154688	body (single genotype)
FBtr0430823	FBgn0134510	FBgn0036340	SRm160	0.951457722	0.034157613439298	body (single genotype)
FBtr0172832	FBgn0144836	FBgn0022349	CG1910	0.385777531	0.034360759381781	body (single genotype)
FBtr0429557	FBgn0140664	FBgn0032884	Pomp	-0.304192234	0.034375192379929	body (single genotype)
FBtr0161865	FBgn0133901	FBgn0027603	Ulp1	0.691815522	0.034382197175056	body (single genotype)
FBtr0170302	FBgn0142314	FBgn0034366	Atg7	-0.513086262	0.034946157789823	body (single genotype)
FBtr0423320	FBgn0141891	FBgn0034075	Asph	0.3614204	0.034946157789823	body (single genotype)
FBtr0174416	FBgn0146417	FBgn0038686	CG5555	-0.646901291	0.035617227539783	body (single genotype)
FBtr0431944	FBgn0135808	FBgn0035205	CG2469	0.674918219	0.036745160477634	body (single genotype)
FBtr0423956	FBgn0135586	FBgn0035888	CG7120	-0.793627527	0.03692488739623	body (single genotype)
FBtr0173496	FBgn0145498	FBgn0039580	Gfat2	0.489453542	0.037016150564653	body (single genotype)
FBtr0170863	FBgn0142874	FBgn0010621	Cct5	-0.328897804	0.037016150564653	body (single genotype)
FBtr0171632	FBgn0143641	FBgn0033289	CG2121	-0.521039988	0.037017698165609	body (single genotype)
FBtr0163190	FBgn0135222	NA	NA	1.002251005	0.037066034205572	body (single genotype)
FBtr0423716	FBgn0146770	FBgn0037817	Cyp12e1	0.996783939	0.037267180708195	body (single genotype)
FBtr0428012	FBgn0144215	NA	NA	1.178608727	0.037323705899103	body (single genotype)
FBtr0167892	FBgn0139911	FBgn0032731	Swip-1	-0.493118899	0.037475412465223	body (single genotype)
FBtr0433190	FBgn0135811	FBgn0010246	Myo61F	-0.260993251	0.037850795580738	body (single genotype)
FBtr0170613	FBgn0142625	FBgn0033423	CG1809	-0.877124841	0.037880811168873	body (single genotype)
FBtr0161334	FBgn0133373	FBgn0025366	Ip259	-0.240848242	0.037935683217057	body (single genotype)
FBtr0171364	FBgn0143374	FBgn0032354	CG4788	-0.861335747	0.038235189726146	body (single genotype)
FBtr0430494	FBgn0144526	FBgn0031030	Tao	0.914953267	0.038488718773395	body (single genotype)
FBtr0170808	FBgn0142819	FBgn0033355	CG13748	-1.011958691	0.03895327451949	body (single genotype)
FBtr0168172	FBgn0140191	FBgn0032082	CG18088	0.464424567	0.03895327451949	body (single genotype)
FBtr0173880	FBgn0145882	FBgn0037537	CG2767	0.367630742	0.039068751797372	body (single genotype)
FBtr0161195	FBgn0133234	FBgn0038938	CG7084	0.618947484	0.039068751797372	body (single genotype)
FBtr0425235	FBgn0140296	FBgn0032935	Atg18b	-0.426745358	0.039137287797244	body (single genotype)
FBtr0429172	FBgn0141098	FBgn0034240	MESR4	0.890283595	0.03967249481086	body (single genotype)
FBtr0163457	FBgn0135489	FBgn0035550	CG11349	0.370913007	0.040028578024726	body (single genotype)
FBtr0174136	FBgn0146137	FBgn0265101	Sgt1	-0.543642756	0.040323232850037	body (single genotype)
FBtr0423272	FBgn0136140	FBgn0036974	eRF1	-0.264402959	0.040494111914715	body (single genotype)
FBtr0422989	FBgn0146904	FBgn0043884	mask	0.439645179	0.040494111914715	body (single genotype)
FBtr0432465	FBgn0143785	FBgn0031390	tho2	0.536410853	0.040515764315102	body (single genotype)
FBtr0162876	FBgn0134908	FBgn0000543	ecd	-0.448279488	0.040742566533701	body (single genotype)
FBtr0166037	FBgn0138061	FBgn0000042	Act5C	0.793213033	0.040947346784926	body (single genotype)
FBtr0432051	FBgn0136122	NA	NA	0.574091345	0.041998613526157	body (single genotype)
FBtr0422953	FBgn0140787	NA	NA	0.39116593	0.042077788258054	body (single genotype)
FBtr0169135	FBgn0141149	FBgn0033949	CG10131	-0.400250904	0.043249385250233	body (single genotype)
FBtr0167421	FBgn0139444	FBgn0031517	CG15406	0.990262989	0.043625662728629	body (single genotype)
FBtr0169855	FBgn0141869	FBgn0002607	RpL19	-0.099840051	0.043867007011541	body (single genotype)
FBtr0164092	FBgn0136124	FBgn0036659	CG9701	0.517800936	0.04401123358837	body (single genotype)
FBtr0430507	FBgn0280655	NA	NA	0.291187682	0.044654171278835	body (single genotype)
FBtr0432700	FBgn0133534	FBgn0250786	Chd1	0.575290007	0.045057538392166	body (single genotype)
FBtr0426360	FBgn0145730	NA	NA	0.87390124	0.045057538392166	body (single genotype)
FBtr0162503	FBgn0134537	FBgn0028573	prc	1.173011807	0.045126425860765	body (single genotype)
FBtr0163762	FBgn0135794	FBgn0264489	CG43897	0.171234718	0.045220975800713	body (single genotype)
FBtr0164432	FBgn0136462	FBgn0036173	CG7394	-0.695891543	0.04562515917626	body (single genotype)
FBtr0170527	FBgn0142539	FBgn0030703	MSBP	-0.233575739	0.04578392280436	body (single genotype)
FBtr0423131	FBgn0133785	FBgn0031053	CG14223	0.889886079	0.046045353583145	body (single genotype)
FBtr0174090	FBgn0146091	FBgn0037356	CG12170	0.667265726	0.0462586009721	body (single genotype)
FBtr0161619	FBgn0133657	NA	NA	0.291647355	0.04631821717516	body (single genotype)
FBtr0161832	FBgn0068806	FBgn0004057	Zw	0.42725258	0.046450512250927	body (single genotype)
FBtr0425930	FBgn0142928	FBgn0261862	whd	-0.662192692	0.046624014239103	body (single genotype)
FBtr0162441	FBgn0134475	FBgn0033029	Not3	0.717525066	0.046632910119426	body (single genotype)
FBtr0171736	FBgn0143743	FBgn0034736	CG6018	-0.80998132	0.046734047109868	body (single genotype)
FBtr0162221	FBgn0134256	FBgn0036437	CG5048	-0.884707164	0.046767557101317	body (single genotype)
FBtr0166886	FBgn0138910	FBgn0036301	CG4069	0.650217541	0.046958336256793	body (single genotype)
FBtr0163463	FBgn0135495	FBgn0035558	CG11357	-0.977989204	0.047579042136264	body (single genotype)
FBtr0169682	FBgn0141696	FBgn0033902	Tango7	-0.225731935	0.048271562044667	body (single genotype)
FBtr0161517	FBgn0133555	FBgn0028688	Rpn7	-0.287410791	0.048305182985721	body (single genotype)
FBtr0174759	FBgn0146757	FBgn0025879	Timp	-0.58420308	0.048325811297564	body (single genotype)
FBtr0170892	FBgn0142903	FBgn0021814	Vps28	-0.412558952	0.048454061739922	body (single genotype)
FBtr0161260	FBgn0133299	FBgn0038804	CG10877	0.750256053	0.048538259770543	body (single genotype)
FBtr0160871	FBgn0132912	FBgn0019624	COX5A	0.29248246	0.048538259770543	body (single genotype)
FBtr0170331	FBgn0142343	FBgn0003328	scb	-0.373938638	0.048635258350767	body (single genotype)
FBtr0172160	FBgn0144165	FBgn0029887	CG3198	0.958961824	0.048922782448125	body (single genotype)
FBtr0432548	FBgn0147416	FBgn0259989	CG42486	-0.516230763	0.049136194547454	body (single genotype)
FBtr0166785	FBgn0138809	FBgn0032636	CG5043	-1.011924661	0.049176221510497	body (single genotype)
FBtr0174661	FBgn0146661	FBgn0037875	ZnT86D	-0.367707741	0.049273288473115	body (single genotype)
FBtr0169137	FBgn0141151	FBgn0043470	lambdaTry	1.134481342	0.049370975754584	body (single genotype)
FBtr0432450	FBgn0139260	FBgn0041182	Tep2	0.371370878	0.04971304392763	body (single genotype)
FBtr0162756	FBgn0134788	FBgn0035649	CG10483	-1.252833667	0.049906972254673	body (single genotype)
FBtr0430212	FBgn0142835	FBgn0019968	Khc-73	-2.10307656632256	0	brain (multiple genotypes)
FBtr0174515	FBgn0146515	FBgn0024733	RpL10	0.62349899721559	5.91974537247479E-143	brain (multiple genotypes)
FBtr0426225	FBgn0141688	FBgn0033699	RpS11	4.68751658555814	7.44098825005719E-132	brain (multiple genotypes)
FBtr0432477	FBgn0135236	FBgn0035357	MEP-1	-0.980990933404009	6.03506393817761E-99	brain (multiple genotypes)
FBtr0293433	FBgn0253667	NA	NA	3.95700852069373	6.25250800932025E-81	brain (multiple genotypes)
FBtr0429308	FBgn0145423	FBgn0004595	pros	-0.419287161573167	2.52705240615511E-67	brain (multiple genotypes)
FBtr0174423	FBgn0146424	FBgn0020910	RpL3	0.540139175522991	2.35618962595202E-66	brain (multiple genotypes)
FBtr0431678	FBgn0140848	FBgn0051660	smog	-1.1551151889414	1.74207905217651E-54	brain (multiple genotypes)
FBtr0162264	FBgn0134299	FBgn0000639	Fbp1	1.2474366590723	1.72157267306201E-46	brain (multiple genotypes)
FBtr0175091	FBgn0147089	FBgn0004867	RpS2	0.431445974601051	8.60327691958027E-46	brain (multiple genotypes)
FBtr0428310	FBgn0145284	FBgn0037659	Kdm2	-1.1030504190556	2.03359989779506E-44	brain (multiple genotypes)
FBtr0169582	FBgn0141596	FBgn0034968	RpL12	3.22236361626666	4.83214073173269E-43	brain (multiple genotypes)
FBtr0171741	FBgn0143748	FBgn0034743	RpS16	-3.93384728041626	5.04305218796244E-40	brain (multiple genotypes)
FBtr0175605	FBgn0147600	FBgn0002868	MtnA	0.749080866259301	4.34962051291207E-39	brain (multiple genotypes)
FBtr0173799	FBgn0145801	FBgn0002563	Lsp1beta	1.31721950533942	6.81709283672599E-35	brain (multiple genotypes)
FBtr0423932	FBgn0138139	FBgn0261710	nocte	0.482897297664765	2.8468184788162E-33	brain (multiple genotypes)
FBtr0171372	FBgn0143382	FBgn0002565	Lsp2	1.07545910957925	2.74069959533966E-22	brain (multiple genotypes)
FBtr0427396	FBgn0280650	NA	NA	0.678312300282268	8.3253224511938E-22	brain (multiple genotypes)
FBtr0174479	FBgn0146479	FBgn0051363	Jupiter	0.433189400417645	2.76886107853699E-21	brain (multiple genotypes)
FBtr0423541	FBgn0133518	FBgn0002921	Atpalpha	-0.267628770357531	6.97699976121757E-20	brain (multiple genotypes)
FBtr0428006	FBgn0139053	FBgn0250788	beta-Spec	-0.282596904490422	1.69224726258658E-19	brain (multiple genotypes)
FBtr0166915	FBgn0138939	FBgn0014026	RpL7A	0.279245848213699	1.01845067557617E-17	brain (multiple genotypes)
FBtr0175421	FBgn0147418	FBgn0039402	Vps2	-1.0509130225425	2.17926104856089E-16	brain (multiple genotypes)
FBtr0164779	FBgn0136808	FBgn0032514	CG9302	1.80327068525726	2.2389679605666E-16	brain (multiple genotypes)
FBtr0168388	FBgn0140404	FBgn0012036	Aldh	0.54981806563421	7.58642455741145E-16	brain (multiple genotypes)
FBtr0168390	FBgn0140406	FBgn0000640	Fbp2	0.872757472984877	2.53469590036531E-15	brain (multiple genotypes)
FBtr0428580	FBgn0281486	NA	NA	-0.197453455892011	5.32984994307448E-15	brain (multiple genotypes)
FBtr0174553	FBgn0146553	FBgn0039282	Bili	0.923505112047067	9.55568866309328E-14	brain (multiple genotypes)
FBtr0429351	FBgn0146022	FBgn0051075	CG31075	0.492345961181033	7.58382771052638E-13	brain (multiple genotypes)
FBtr0163810	FBgn0135842	FBgn0001224	Hsp23	0.336852088784724	3.89008078122994E-12	brain (multiple genotypes)
FBtr0428808	FBgn0146385	FBgn0037874	Tctp	-0.196765518537846	2.50748011019445E-11	brain (multiple genotypes)
FBtr0423468	FBgn0146495	NA	NA	1.44195119893423	6.74172710084438E-11	brain (multiple genotypes)
FBtr0169473	FBgn0141487	FBgn0028689	Rpn6	0.493242750073692	9.17699263573018E-11	brain (multiple genotypes)
FBtr0431142	FBgn0147417	NA	NA	-0.555540340580373	6.88168303789832E-10	brain (multiple genotypes)
FBtr0425364	FBgn0142009	FBgn0033484	CG2269	-0.406472568753172	1.25227848927871E-09	brain (multiple genotypes)
FBtr0425821	FBgn0135235	FBgn0250911	CG42245	-2.27529178380879	1.35935670180279E-09	brain (multiple genotypes)
FBtr0422916	FBgn0139525	FBgn0263219	Dscam4	0.487193153574191	5.58429802845349E-09	brain (multiple genotypes)
FBtr0174234	FBgn0146235	FBgn0026616	alpha-Man-IIb	-0.709218185401797	6.56160116204546E-09	brain (multiple genotypes)
FBtr0173002	FBgn0145005	FBgn0015282	Rpt2	0.395913143298736	1.29556060527846E-08	brain (multiple genotypes)
FBtr0425471	FBgn0142390	FBgn0261787	bru	-0.81636207474645	1.50007776151855E-08	brain (multiple genotypes)
FBtr0173631	FBgn0145633	FBgn0266668	Exo84	-0.844547139559952	2.03326056202882E-08	brain (multiple genotypes)
FBtr0168784	FBgn0140799	FBgn0002564	Lsp1gamma	0.890604472667221	2.23242745473019E-08	brain (multiple genotypes)
FBtr0430631	FBgn0142710	FBgn0010488	NAT1	-0.312613821778902	2.80052621510136E-08	brain (multiple genotypes)
FBtr0164823	FBgn0136852	FBgn0087002	Rfabg	0.283428435429522	2.97965603486168E-08	brain (multiple genotypes)
FBtr0174452	FBgn0146452	NA	NA	0.548761819387823	3.39484409054508E-08	brain (multiple genotypes)
FBtr0425234	FBgn0141692	FBgn0264962	Pcf11	0.487730731997973	3.42698043082454E-08	brain (multiple genotypes)
FBtr0423182	FBgn0137257	FBgn0032456	MRP	-0.726017015661478	5.47983871657746E-08	brain (multiple genotypes)
FBtr0424469	FBgn0147018	FBgn0039492	CG6051	0.749071538089532	5.5631916339706E-08	brain (multiple genotypes)
FBtr0426343	FBgn0144801	FBgn0037249	eIF3-S10	-0.353007022531477	5.64342452585239E-08	brain (multiple genotypes)
FBtr0171813	FBgn0143820	FBgn0034476	Toll-7	-0.276431186769654	1.55218422106456E-07	brain (multiple genotypes)
FBtr0173909	FBgn0145911	FBgn0003261	Rm62	-0.150856644532911	2.33889517469626E-07	brain (multiple genotypes)
FBtr0171565	FBgn0143574	FBgn0034237	eIF3-S9	0.266982894423926	3.11232967038645E-07	brain (multiple genotypes)
FBtr0171302	FBgn0143312	FBgn0265178	CG44243	0.641852574100027	4.13917500592669E-07	brain (multiple genotypes)
FBtr0171532	FBgn0143542	NA	NA	0.349347508056243	4.61274272100418E-07	brain (multiple genotypes)
FBtr0170730	FBgn0142741	FBgn0261596	RpS24	-0.239509425349922	4.61274272100418E-07	brain (multiple genotypes)
FBtr0173763	FBgn0145765	FBgn0038198	Npc2b	-0.525347896892095	6.42849065671611E-07	brain (multiple genotypes)
FBtr0169682	FBgn0141696	FBgn0033902	Tango7	0.401689051402777	7.91261370626804E-07	brain (multiple genotypes)
FBtr0161245	FBgn0133284	FBgn0283427	FASN1	-0.281475972714947	9.00528861581902E-07	brain (multiple genotypes)
FBtr0433422	FBgn0145214	FBgn0031980	RpL36A	-0.367330739968078	9.49888938828099E-07	brain (multiple genotypes)
FBtr0169279	FBgn0141293	FBgn0034567	CG15651	1.27477152458401	1.10736587319952E-06	brain (multiple genotypes)
FBtr0174740	FBgn0146738	FBgn0039215	CG6695	-0.455005441384334	1.16322773368982E-06	brain (multiple genotypes)
FBtr0431849	FBgn0134065	FBgn0000308	chic	0.19823505970648	1.22939826400286E-06	brain (multiple genotypes)
FBtr0426689	FBgn0134214	NA	NA	0.327220208742918	1.34187335052696E-06	brain (multiple genotypes)
FBtr0425502	FBgn0141186	FBgn0013733	shot	-0.283132199876702	1.99174816967352E-06	brain (multiple genotypes)
FBtr0433426	FBgn0139774	FBgn0016977	spen	-0.283676217706569	1.99903417642437E-06	brain (multiple genotypes)
FBtr0433117	FBgn0135835	NA	NA	-0.152577236287086	2.22625663950147E-06	brain (multiple genotypes)
FBtr0174131	FBgn0146132	FBgn0039678	Obp99a	0.548204649506682	4.30258928456195E-06	brain (multiple genotypes)
FBtr0424488	FBgn0137654	FBgn0029667	Gas8	0.571054972394688	4.38077895150488E-06	brain (multiple genotypes)
FBtr0174585	FBgn0146585	FBgn0037834	Art1	0.453241779612469	4.98826321884786E-06	brain (multiple genotypes)
FBtr0431747	FBgn0141527	FBgn0263391	hts	0.29419331916218	5.35991854027615E-06	brain (multiple genotypes)
FBtr0174494	FBgn0146494	FBgn0087013	Karybeta3	0.527411391181341	5.53016956901186E-06	brain (multiple genotypes)
FBtr0173129	FBgn0145132	FBgn0039339	CG5116	-1.25018256181398	6.30481122464873E-06	brain (multiple genotypes)
FBtr0173989	FBgn0145991	NA	NA	-0.247527988464623	6.5797726789975E-06	brain (multiple genotypes)
FBtr0174605	FBgn0146605	FBgn0038570	Prx5	0.490992682362352	7.96402563594236E-06	brain (multiple genotypes)
FBtr0431778	FBgn0135334	FBgn0262870	axo	-0.597470121447589	1.02568002721108E-05	brain (multiple genotypes)
FBtr0175553	FBgn0147549	FBgn0038045	NANS	-1.61370065011531	1.02568002721108E-05	brain (multiple genotypes)
FBtr0174472	FBgn0146472	FBgn0266917	CG16941	0.590997651053831	1.02568002721108E-05	brain (multiple genotypes)
FBtr0163151	FBgn0135183	FBgn0027843	CAH2	1.19932929298212	1.20042550690385E-05	brain (multiple genotypes)
FBtr0429127	FBgn0281658	NA	NA	-1.40451837443862	1.79620854044965E-05	brain (multiple genotypes)
FBtr0431088	FBgn0145867	FBgn0037788	CG3940	-0.420608407571949	2.08881498365808E-05	brain (multiple genotypes)
FBtr0166428	FBgn0138452	FBgn0029666	CG10803	-0.457968591708793	2.44562032176421E-05	brain (multiple genotypes)
FBtr0426733	FBgn0145521	NA	NA	-0.23604555050825	2.97803352616794E-05	brain (multiple genotypes)
FBtr0423644	FBgn0138234	FBgn0264953	Piezo	-0.560031570431514	3.09287258143601E-05	brain (multiple genotypes)
FBtr0174547	FBgn0146547	FBgn0039266	CG11791	0.760339780509061	3.41718566395172E-05	brain (multiple genotypes)
FBtr0163959	FBgn0135991	NA	NA	1.14896538532853	4.27448794815774E-05	brain (multiple genotypes)
FBtr0425580	FBgn0146517	FBgn0011288	Snap25	0.673703237389015	4.44256214068543E-05	brain (multiple genotypes)
FBtr0167150	FBgn0139173	FBgn0010198	RpS15Aa	0.206577732694775	5.20572114214067E-05	brain (multiple genotypes)
FBtr0165272	FBgn0137299	FBgn0041097	robo3	-0.34926784138965	6.40674022147292E-05	brain (multiple genotypes)
FBtr0162704	FBgn0134736	FBgn0011705	rost	-0.865593531481377	7.43871591791897E-05	brain (multiple genotypes)
FBtr0427387	FBgn0141590	FBgn0001123	Galphas	2.18303911822145	9.30174258286737E-05	brain (multiple genotypes)
FBtr0160785	FBgn0132826	FBgn0037895	CG6723	-0.657595790588034	9.83964755668437E-05	brain (multiple genotypes)
FBtr0424431	FBgn0141410	FBgn0034512	CG18067	0.557482364090277	0.000112010269157	brain (multiple genotypes)
FBtr0169748	FBgn0141762	FBgn0034859	CG3520	0.6731564335779	0.000176208608284	brain (multiple genotypes)
FBtr0424856	FBgn0145013	NA	NA	0.473564754962574	0.000182599843245	brain (multiple genotypes)
FBtr0169660	FBgn0141674	FBgn0033352	PAN2	0.508703885574581	0.000212752207249	brain (multiple genotypes)
FBtr0168105	FBgn0140124	FBgn0261999	CG42817	-1.26057485268156	0.000212752207249	brain (multiple genotypes)
FBtr0423052	FBgn0144171	NA	NA	-0.378232788170635	0.000223131399454	brain (multiple genotypes)
FBtr0166824	FBgn0138848	FBgn0031065	CG14234	-0.459511736712242	0.000252905866874	brain (multiple genotypes)
FBtr0172929	FBgn0144933	FBgn0039844	CG1607	-0.253327183439686	0.000286002049053	brain (multiple genotypes)
FBtr0161938	FBgn0133974	FBgn0011571	caz	-0.27047300207483	0.000307613650447	brain (multiple genotypes)
FBtr0427034	FBgn0145779	FBgn0001197	His2Av	0.421223274238578	0.000322899760333	brain (multiple genotypes)
FBtr0173854	FBgn0145856	FBgn0000557	Ef1alpha100E	0.145207689057869	0.000330984313505	brain (multiple genotypes)
FBtr0423138	FBgn0145435	FBgn0262614	pyd	-0.253426708587606	0.00034759692716	brain (multiple genotypes)
FBtr0168363	FBgn0140382	FBgn0004868	Gdi	-0.183921252745081	0.00034759692716	brain (multiple genotypes)
FBtr0428694	FBgn0142161	FBgn0033372	CG13742	1.37196430794167	0.000399396421509	brain (multiple genotypes)
FBtr0424403	FBgn0133270	FBgn0039064	CG4467	-0.596907759681049	0.000408560798093	brain (multiple genotypes)
FBtr0163567	FBgn0135599	FBgn0035246	CG13928	-0.256707730894789	0.000574806190532	brain (multiple genotypes)
FBtr0431253	FBgn0146429	FBgn0261649	tinc	0.314429952901179	0.000723000441964	brain (multiple genotypes)
FBtr0427430	FBgn0142365	FBgn0034117	CG7997	0.898501125887783	0.000746151300539	brain (multiple genotypes)
FBtr0171292	FBgn0143303	FBgn0003391	shg	0.29784687391715	0.00078493113585	brain (multiple genotypes)
FBtr0164137	FBgn0084818	NA	NA	2.9634135931904	0.00078493113585	brain (multiple genotypes)
FBtr0162030	FBgn0134066	FBgn0036537	CG18081	0.665731784564367	0.000800633544263	brain (multiple genotypes)
FBtr0424996	FBgn0136418	FBgn0262519	Mi-2	-0.215683482736758	0.000829687889979	brain (multiple genotypes)
FBtr0162477	FBgn0134511	FBgn0011284	RpS4	-1.1878525277548	0.00097784230955	brain (multiple genotypes)
FBtr0165482	FBgn0137508	FBgn0032343	CG6201	0.282295186797405	0.001020249005419	brain (multiple genotypes)
FBtr0428103	FBgn0141420	FBgn0053087	LRP1	-0.212730911281252	0.00107213926928	brain (multiple genotypes)
FBtr0426202	FBgn0137761	FBgn0264449	CG43867	0.233951124194381	0.001165430741016	brain (multiple genotypes)
FBtr0162001	FBgn0134037	FBgn0031879	uif	-0.464127721370608	0.001174231880674	brain (multiple genotypes)
FBtr0432052	FBgn0141539	FBgn0033316	CG14749	-0.569019039752328	0.001223690675145	brain (multiple genotypes)
FBtr0174620	FBgn0146620	FBgn0004841	TkR86C	1.24737544118232	0.001243752213574	brain (multiple genotypes)
FBtr0423172	FBgn0137165	FBgn0041150	hoe1	-0.431082498120488	0.001386043628522	brain (multiple genotypes)
FBtr0423475	FBgn0145874	FBgn0014141	cher	-0.292625253289292	0.001521461591824	brain (multiple genotypes)
FBtr0424786	FBgn0141634	FBgn0050460	CG30460	-0.760483665165205	0.001531937561707	brain (multiple genotypes)
FBtr0428657	FBgn0136554	FBgn0266100	CG44837	0.388968693887875	0.001561614346656	brain (multiple genotypes)
FBtr0431252	FBgn0144093	NA	NA	-0.215092885539252	0.001760189517888	brain (multiple genotypes)
FBtr0174250	FBgn0146251	FBgn0017581	Lk6	-0.175609863266006	0.00181792794718	brain (multiple genotypes)
FBtr0174233	FBgn0146234	FBgn0250754	CG42232	-0.211680869429045	0.001986772875642	brain (multiple genotypes)
FBtr0431767	FBgn0146502	FBgn0261261	plx	0.404393251571807	0.002224736126083	brain (multiple genotypes)
FBtr0422121	FBgn0143962	FBgn0033438	Mmp2	0.267784891906408	0.002265279196932	brain (multiple genotypes)
FBtr0167348	FBgn0139371	FBgn0063498	GstE2	0.771495611025635	0.002386085812574	brain (multiple genotypes)
FBtr0166426	FBgn0138450	FBgn0027795	CG14785	-0.414490273139731	0.002428477859755	brain (multiple genotypes)
FBtr0165631	FBgn0137657	FBgn0027795	CG14785	-0.445302023023953	0.002659641472102	brain (multiple genotypes)
FBtr0167361	FBgn0139384	FBgn0040308	Jafrac2	0.578501896711717	0.002699430086055	brain (multiple genotypes)
FBtr0172114	FBgn0144119	FBgn0028490	CG31705	-0.361423799691872	0.002777389579041	brain (multiple genotypes)
FBtr0171500	FBgn0143510	FBgn0033317	CG8635	0.443647602488006	0.002824780399841	brain (multiple genotypes)
FBtr0174603	FBgn0146603	FBgn0261532	cdm	0.541351905891097	0.002889381568336	brain (multiple genotypes)
FBtr0428040	FBgn0132995	FBgn0263231	bel	-0.174510832354584	0.003007966727315	brain (multiple genotypes)
FBtr0425705	FBgn0140062	FBgn0266521	stai	0.277803434728526	0.003058406502578	brain (multiple genotypes)
FBtr0168541	FBgn0140557	FBgn0032297	CG17124	0.333419917152186	0.003267712934376	brain (multiple genotypes)
FBtr0430632	FBgn0143153	FBgn0020236	ATPCL	-0.198893856664278	0.003288248084405	brain (multiple genotypes)
FBtr0164084	FBgn0136116	FBgn0035997	phol	-0.523675741076406	0.003288248084405	brain (multiple genotypes)
FBtr0422824	FBgn0143203	FBgn0010415	Sdc	0.412479953595874	0.003526603166106	brain (multiple genotypes)
FBtr0428731	FBgn0140210	FBgn0041092	tai	0.460449387408912	0.003526603166106	brain (multiple genotypes)
FBtr0424464	FBgn0132831	FBgn0263398	CG6364	0.512809543293061	0.003526603166106	brain (multiple genotypes)
FBtr0169656	FBgn0141670	FBgn0050349	CG30349	0.466498385890616	0.00357794316451	brain (multiple genotypes)
FBtr0430556	FBgn0139054	FBgn0031107	HERC2	-0.260776260326516	0.003759544972495	brain (multiple genotypes)
FBtr0174683	FBgn0146682	FBgn0038541	TyrRII	-1.78262365159522	0.003845189275853	brain (multiple genotypes)
FBtr0174545	FBgn0146545	FBgn0053095	CG33095	0.408629742026577	0.003945595708611	brain (multiple genotypes)
FBtr0162160	FBgn0134196	FBgn0035179	CG12038	0.436595193190164	0.004279082370383	brain (multiple genotypes)
FBtr0431391	FBgn0137875	NA	NA	-0.109357114761755	0.004411178793228	brain (multiple genotypes)
FBtr0171930	FBgn0143935	FBgn0013770	Cp1	0.228030813769577	0.004508427784053	brain (multiple genotypes)
FBtr0169677	FBgn0141691	FBgn0000426	SmF	0.435693155980386	0.004508427784053	brain (multiple genotypes)
FBtr0169652	FBgn0141666	FBgn0021825	Dmn	0.455540720231306	0.004508427784053	brain (multiple genotypes)
FBtr0169556	FBgn0141570	FBgn0001124	Got1	0.424839154329033	0.004642949684537	brain (multiple genotypes)
FBtr0424589	FBgn0135937	FBgn0015766	Msr-110	0.311128250748484	0.004642949684537	brain (multiple genotypes)
FBtr0423810	FBgn0142117	NA	NA	0.252079116273625	0.004678338749835	brain (multiple genotypes)
FBtr0162257	FBgn0134292	FBgn0036958	CG17233	0.444109443950401	0.004844117446569	brain (multiple genotypes)
FBtr0171956	FBgn0143961	FBgn0023143	Uba1	-0.172129231528441	0.004844117446569	brain (multiple genotypes)
FBtr0432709	FBgn0143264	FBgn0011260	Sema-2a	0.264252775569481	0.005177272360645	brain (multiple genotypes)
FBtr0170701	FBgn0142713	FBgn0033785	Sans	-2.41067494663299	0.005274847495932	brain (multiple genotypes)
FBtr0429759	FBgn0280338	NA	NA	0.829319217916845	0.005410035276525	brain (multiple genotypes)
FBtr0427539	FBgn0144250	NA	NA	0.441952847189978	0.005410035276525	brain (multiple genotypes)
FBtr0427957	FBgn0141486	FBgn0033960	CG10151	0.381017279489478	0.005410035276525	brain (multiple genotypes)
FBtr0422658	FBgn0146599	NA	NA	0.233335147839122	0.005868317135033	brain (multiple genotypes)
FBtr0172172	FBgn0144177	FBgn0023529	CG2918	-0.2842148411792	0.006019614483084	brain (multiple genotypes)
FBtr0174284	FBgn0146285	FBgn0001235	hth	-0.294247733693805	0.006129811400191	brain (multiple genotypes)
FBtr0424506	FBgn0141667	FBgn0033339	Sec31	0.35526957487843	0.006147380331555	brain (multiple genotypes)
FBtr0427086	FBgn0280387	NA	NA	0.828908467215447	0.006211316394498	brain (multiple genotypes)
FBtr0171541	FBgn0143551	FBgn0025885	Inos	0.325766642558364	0.006303521948402	brain (multiple genotypes)
FBtr0171270	FBgn0143281	FBgn0010078	RpL23	0.26187221388761	0.00682038640667	brain (multiple genotypes)
FBtr0170505	FBgn0142517	FBgn0032793	CG10189	0.645037731031578	0.006985147926994	brain (multiple genotypes)
FBtr0426334	FBgn0136724	FBgn0027932	Akap200	-0.115010252379429	0.007001164446108	brain (multiple genotypes)
FBtr0163542	FBgn0135574	FBgn0001254	ImpE2	0.775203028594248	0.007048780730251	brain (multiple genotypes)
FBtr0169422	FBgn0141436	FBgn0050359	Mal-A5	0.475602522424827	0.00714715255666	brain (multiple genotypes)
FBtr0425764	FBgn0139239	NA	NA	0.268968417601609	0.007706185700802	brain (multiple genotypes)
FBtr0164459	FBgn0136489	FBgn0001108	Gl	-0.342167530611419	0.007908681073603	brain (multiple genotypes)
FBtr0167702	FBgn0139723	FBgn0000299	Cg25C	0.644656817584506	0.008473566892602	brain (multiple genotypes)
FBtr0171289	FBgn0143300	FBgn0015756	RpL9	0.111112577100833	0.008502077964516	brain (multiple genotypes)
FBtr0426475	FBgn0141700	FBgn0034091	mrj	0.479560554998187	0.008569190871562	brain (multiple genotypes)
FBtr0174345	FBgn0146346	NA	NA	1.25773488807382	0.009027987133672	brain (multiple genotypes)
FBtr0429725	FBgn0280444	NA	NA	0.723721104609467	0.009635827316226	brain (multiple genotypes)
FBtr0171341	FBgn0143351	FBgn0033342	CG8258	0.217497713403558	0.009635827316226	brain (multiple genotypes)
FBtr0173627	FBgn0145629	FBgn0031457	CG3077	-0.582017744529095	0.010175168525826	brain (multiple genotypes)
FBtr0427784	FBgn0135438	FBgn0261934	dikar	-0.285824712399154	0.010641223454672	brain (multiple genotypes)
FBtr0172785	FBgn0144789	FBgn0039098	GILT3	-1.01216293735634	0.01108145563898	brain (multiple genotypes)
FBtr0166352	FBgn0138376	FBgn0261608	RpL37A	-0.778754531005758	0.011580818680452	brain (multiple genotypes)
FBtr0428224	FBgn0147481	FBgn0020238	14-3-3epsilon	0.121822256964607	0.011694276703283	brain (multiple genotypes)
FBtr0424660	FBgn0141305	FBgn0000581	E(Pc)	-0.229927984759502	0.011694276703283	brain (multiple genotypes)
FBtr0427967	FBgn0133511	FBgn0266579	tau	-0.494672838386842	0.012261696930637	brain (multiple genotypes)
FBtr0168706	FBgn0140721	FBgn0011648	Mad	0.442534309830645	0.012262620309913	brain (multiple genotypes)
FBtr0167535	FBgn0139557	NA	NA	-0.223518295844427	0.012432913991021	brain (multiple genotypes)
FBtr0427838	FBgn0136434	FBgn0036398	upSET	-0.394526038699893	0.01243719772163	brain (multiple genotypes)
FBtr0161838	FBgn0133874	FBgn0261593	RpS10b	0.119786454368956	0.01243719772163	brain (multiple genotypes)
FBtr0432882	FBgn0147323	FBgn0038532	CG14322	0.280361577465133	0.012597617748947	brain (multiple genotypes)
FBtr0164978	FBgn0137006	FBgn0031538	CG3246	1.16435556971055	0.012597617748947	brain (multiple genotypes)
FBtr0422062	FBgn0135530	FBgn0250789	alpha-Spec	0.127277297458623	0.01285855380457	brain (multiple genotypes)
FBtr0432264	FBgn0143297	FBgn0022985	qkr58E-2	0.639104277545693	0.013034556459649	brain (multiple genotypes)
FBtr0174473	FBgn0146473	FBgn0038461	CG3678	0.443374110705187	0.015139614604371	brain (multiple genotypes)
FBtr0164094	FBgn0136126	FBgn0004108	Nrt	-0.08680065149207	0.015186035865751	brain (multiple genotypes)
FBtr0171557	FBgn0143566	FBgn0026533	Dek	0.281975029137184	0.015687891330102	brain (multiple genotypes)
FBtr0169193	FBgn0141207	FBgn0038889	Fancm	0.550273998294735	0.015687891330102	brain (multiple genotypes)
FBtr0167542	FBgn0139564	FBgn0001257	ImpL2	0.410919801483817	0.016253745312612	brain (multiple genotypes)
FBtr0429090	FBgn0145617	FBgn0000071	Ama	-0.185407780081885	0.016316007019262	brain (multiple genotypes)
FBtr0432381	FBgn0145440	NA	NA	0.482999373491885	0.016709056690062	brain (multiple genotypes)
FBtr0423960	FBgn0144195	FBgn0030641	CG6299	-0.920647297217133	0.017447030971098	brain (multiple genotypes)
FBtr0432505	FBgn0280458	NA	NA	-0.167983055967116	0.017447030971098	brain (multiple genotypes)
FBtr0164550	FBgn0136579	FBgn0035947	Srp68	0.339339745176735	0.017447030971098	brain (multiple genotypes)
FBtr0174488	FBgn0146488	FBgn0026566	CG1307	0.788841172540947	0.017733188878709	brain (multiple genotypes)
FBtr0423916	FBgn0145106	NA	NA	0.913391927192956	0.017755813245885	brain (multiple genotypes)
FBtr0166492	FBgn0138516	FBgn0031971	Sirup	-0.525605749878687	0.01794145796566	brain (multiple genotypes)
FBtr0169719	FBgn0141733	FBgn0261270	SelD	0.35921669493377	0.018094377295607	brain (multiple genotypes)
FBtr0174563	FBgn0146563	FBgn0010355	Taf1	0.273246730337101	0.018960036800509	brain (multiple genotypes)
FBtr0174625	FBgn0146625	FBgn0051278	CG31278	0.960050208607204	0.019739601401194	brain (multiple genotypes)
FBtr0168296	FBgn0140315	FBgn0000273	Pka-C1	-0.24732382718297	0.019796820775286	brain (multiple genotypes)
FBtr0162904	FBgn0134936	NA	NA	-0.337627074278184	0.020518428893125	brain (multiple genotypes)
FBtr0174416	FBgn0146417	FBgn0038686	CG5555	0.626730767437339	0.021393243161273	brain (multiple genotypes)
FBtr0422819	FBgn0145735	FBgn0267698	Pak	-0.509716718520866	0.021841261475424	brain (multiple genotypes)
FBtr0162770	FBgn0134802	FBgn0032078	C1GalTA	0.482542782533951	0.021968299584595	brain (multiple genotypes)
FBtr0169932	FBgn0141946	FBgn0010114	hig	-0.266924956650337	0.0223467166004	brain (multiple genotypes)
FBtr0162811	FBgn0134843	FBgn0052037	CG32037	1.22581271050291	0.0223467166004	brain (multiple genotypes)
FBtr0174469	FBgn0146469	FBgn0038473	Ns1	0.462666313470409	0.022451308049254	brain (multiple genotypes)
FBtr0175348	FBgn0147345	FBgn0038660	CG14291	-0.595892141481631	0.022631558829174	brain (multiple genotypes)
FBtr0432405	FBgn0141998	FBgn0005648	Pabp2	0.35333530322858	0.0230316891166	brain (multiple genotypes)
FBtr0172382	FBgn0144387	FBgn0002593	RpLP1	0.117110511986904	0.023516662030552	brain (multiple genotypes)
FBtr0162810	FBgn0134842	FBgn0036007	path	0.231083507553289	0.02476887439927	brain (multiple genotypes)
FBtr0173575	FBgn0145577	FBgn0038071	Dtg	0.226350587786513	0.025724947445559	brain (multiple genotypes)
FBtr0430655	FBgn0135286	FBgn0000541	E(bx)	-0.215440193869239	0.026330416754812	brain (multiple genotypes)
FBtr0162485	FBgn0134519	NA	NA	-0.341374696126885	0.026427184265426	brain (multiple genotypes)
FBtr0430476	FBgn0141359	FBgn0265487	mbl	-0.4130266470817	0.026427184265426	brain (multiple genotypes)
FBtr0164614	FBgn0136643	FBgn0035495	CG14989	0.263280037054967	0.027267962204345	brain (multiple genotypes)
FBtr0427998	FBgn0136621	FBgn0263776	CG43693	0.325302198128487	0.027405238314445	brain (multiple genotypes)
FBtr0167830	FBgn0139849	FBgn0032455	Pih1D1	-0.197942441168579	0.02802230782119	brain (multiple genotypes)
FBtr0161428	FBgn0133467	FBgn0039094	CG10184	-0.618050906967558	0.02824648587039	brain (multiple genotypes)
FBtr0427149	FBgn0280462	NA	NA	0.906558899117661	0.028628158411298	brain (multiple genotypes)
FBtr0164053	FBgn0136085	NA	NA	-0.554643117977393	0.028766791312609	brain (multiple genotypes)
FBtr0174455	FBgn0146455	FBgn0039283	danr	0.415756474796626	0.028890906288546	brain (multiple genotypes)
FBtr0173060	FBgn0145063	FBgn0039685	Obp99b	0.608017654621072	0.028890906288546	brain (multiple genotypes)
FBtr0164656	FBgn0136685	FBgn0027088	Aats-gly	0.285421219568263	0.031745153367672	brain (multiple genotypes)
FBtr0426471	FBgn0143157	NA	NA	-1.65052513975351	0.032370891051131	brain (multiple genotypes)
FBtr0162048	FBgn0134084	FBgn0003124	polo	0.374901168239099	0.032370891051131	brain (multiple genotypes)
FBtr0428940	FBgn0144886	FBgn0038827	Fancd2	-0.860152336813568	0.032623301038417	brain (multiple genotypes)
FBtr0174541	FBgn0146541	FBgn0011336	OstStt3	0.284573854344029	0.032964174788275	brain (multiple genotypes)
FBtr0423050	FBgn0137788	FBgn0031245	CG3625	-0.39659305660833	0.033376535166004	brain (multiple genotypes)
FBtr0175036	FBgn0147034	FBgn0003279	RpL4	-0.093299059356784	0.033613823621469	brain (multiple genotypes)
FBtr0429975	FBgn0145075	FBgn0263236	SP1029	0.408377434100598	0.034283722983412	brain (multiple genotypes)
FBtr0423797	FBgn0139800	FBgn0264695	Mhc	-1.18120418881107	0.034561514234278	brain (multiple genotypes)
FBtr0425183	FBgn0140348	FBgn0036449	bmm	0.468903888529271	0.036417886518645	brain (multiple genotypes)
FBtr0171339	FBgn0143349	FBgn0003074	Pgi	0.192183925585815	0.036773130928477	brain (multiple genotypes)
FBtr0160964	FBgn0133004	FBgn0037351	RpL13A	0.107628644587223	0.038800441396785	brain (multiple genotypes)
FBtr0430170	FBgn0144540	NA	NA	0.378020680856936	0.038880423525305	brain (multiple genotypes)
FBtr0164340	FBgn0136370	FBgn0052191	CG32191	0.691328667441339	0.03896340956185	brain (multiple genotypes)
FBtr0171481	FBgn0143491	FBgn0001091	Gapdh1	0.107147854574809	0.038985574270504	brain (multiple genotypes)
FBtr0425119	FBgn0280863	NA	NA	-0.6327297149439	0.039684028482285	brain (multiple genotypes)
FBtr0161264	FBgn0133303	FBgn0038799	MFS9	-0.171656924964919	0.039684028482285	brain (multiple genotypes)
FBtr0167993	FBgn0140012	FBgn0261278	grp	-0.378344620686581	0.043634417048756	brain (multiple genotypes)
FBtr0175479	FBgn0147476	FBgn0038861	CG7009	-1.0270707528745	0.04371093172273	brain (multiple genotypes)
FBtr0428611	FBgn0144973	FBgn0051158	Efa6	-0.322807472312277	0.044373335434629	brain (multiple genotypes)
FBtr0170489	FBgn0142501	FBgn0045063	fdl	-0.463708691853674	0.045243209829479	brain (multiple genotypes)
FBtr0171051	FBgn0143062	FBgn0011211	blw	0.101743205206348	0.045243209829479	brain (multiple genotypes)
FBtr0169638	FBgn0141652	FBgn0034419	CG15111	-0.465082337300446	0.045243209829479	brain (multiple genotypes)
FBtr0426077	FBgn0143620	FBgn0261854	aPKC	-0.367163615114507	0.045798840011422	brain (multiple genotypes)
FBtr0160971	FBgn0133011	FBgn0031883	Caper	-0.168573612351689	0.045913911043409	brain (multiple genotypes)
FBtr0425662	FBgn0144607	FBgn0028481	CG4341	0.18332885433904	0.047489470521907	brain (multiple genotypes)
FBtr0168863	FBgn0140878	FBgn0032361	CG6488	0.558567023419506	0.047653746699869	brain (multiple genotypes)
FBtr0172817	FBgn0144821	FBgn0052441	CG32441	0.425779586053343	0.048405066818457	brain (multiple genotypes)
FBtr0162264	FBgn0134299	FBgn0000639	Fbp1	3.019960096	1.13631774826601E-261	brain (single genotype)
FBtr0174515	FBgn0146515	FBgn0024733	RpL10	0.709295762	1.55053611950819E-167	brain (single genotype)
FBtr0430212	FBgn0142835	FBgn0019968	Khc-73	-1.444235261	5.81010230523871E-133	brain (single genotype)
FBtr0426225	FBgn0141688	FBgn0033699	RpS11	4.582876902	1.32297510451998E-130	brain (single genotype)
FBtr0423932	FBgn0138139	FBgn0261710	nocte	0.810867906	1.19473452756552E-103	brain (single genotype)
FBtr0293433	FBgn0253667	NA	NA	3.674198461	9.93627492770669E-71	brain (single genotype)
FBtr0174423	FBgn0146424	FBgn0020910	RpL3	0.390458501	3.14122066134578E-47	brain (single genotype)
FBtr0169582	FBgn0141596	FBgn0034968	RpL12	1.916115472	1.83229131758053E-44	brain (single genotype)
FBtr0163814	FBgn0135846	FBgn0001229	Hsp67Bc	0.659346919	2.33565884083889E-42	brain (single genotype)
FBtr0171741	FBgn0143748	FBgn0034743	RpS16	-3.960704808	5.62668222937709E-42	brain (single genotype)
FBtr0426572	FBgn0144687	FBgn0038645	CG7714	4.50877702	1.31471443247904E-40	brain (single genotype)
FBtr0174479	FBgn0146479	FBgn0051363	Jupiter	0.579762711	1.41148677581579E-32	brain (single genotype)
FBtr0168388	FBgn0140404	FBgn0012036	Aldh	-0.749433507	6.88023523354182E-29	brain (single genotype)
FBtr0168390	FBgn0140406	FBgn0000640	Fbp2	1.252552595	8.93653460651985E-28	brain (single genotype)
FBtr0427396	FBgn0280650	NA	NA	0.652848277	9.73854376676578E-28	brain (single genotype)
FBtr0162001	FBgn0134037	FBgn0031879	uif	-1.267246169	6.88439464856934E-27	brain (single genotype)
FBtr0428310	FBgn0145284	FBgn0037659	Kdm2	-0.878516832	3.48102195719571E-26	brain (single genotype)
FBtr0163810	FBgn0135842	FBgn0001224	Hsp23	0.390653568	1.61955145060938E-25	brain (single genotype)
FBtr0173177	FBgn0145180	FBgn0037913	fabp	0.528989622	4.61964249057227E-24	brain (single genotype)
FBtr0431252	FBgn0144093	NA	NA	-0.667227618	1.35981749429254E-23	brain (single genotype)
FBtr0160856	FBgn0132897	FBgn0000064	Ald	-0.390477197	1.38583858929221E-22	brain (single genotype)
FBtr0433399	FBgn0280848	NA	NA	0.693641774	1.39027612575259E-20	brain (single genotype)
FBtr0429308	FBgn0145423	FBgn0004595	pros	-0.281513848	4.67089095963229E-20	brain (single genotype)
FBtr0425249	FBgn0136098	FBgn0036732	Oatp74D	-0.833371517	1.03546674344399E-19	brain (single genotype)
FBtr0174969	FBgn0146967	FBgn0002719	Men	-0.480537905	3.47606594531384E-19	brain (single genotype)
FBtr0169473	FBgn0141487	FBgn0028689	Rpn6	0.637820776	1.43563608156161E-17	brain (single genotype)
FBtr0175605	FBgn0147600	FBgn0002868	MtnA	0.395758911	6.16101946751245E-16	brain (single genotype)
FBtr0173002	FBgn0145005	FBgn0015282	Rpt2	0.625226819	8.96055949676553E-16	brain (single genotype)
FBtr0166961	FBgn0138985	FBgn0023537	CG17896	-0.682220105	1.08238345981597E-15	brain (single genotype)
FBtr0174250	FBgn0146251	FBgn0017581	Lk6	-0.357015462	1.23565120326987E-15	brain (single genotype)
FBtr0171930	FBgn0143935	FBgn0013770	Cp1	0.534303557	1.44302854090395E-13	brain (single genotype)
FBtr0168541	FBgn0140557	FBgn0032297	CG17124	0.69372103	3.08686375280661E-13	brain (single genotype)
FBtr0168702	FBgn0140717	FBgn0031307	MFS3	-0.636936257	4.14127985318889E-13	brain (single genotype)
FBtr0173909	FBgn0145911	FBgn0003261	Rm62	-0.221621019	4.42528053934696E-13	brain (single genotype)
FBtr0173854	FBgn0145856	FBgn0000557	Ef1alpha100E	0.248511752	1.43527658139496E-12	brain (single genotype)
FBtr0161405	FBgn0133444	FBgn0013981	His4r	0.062147322	1.43527658139496E-12	brain (single genotype)
FBtr0161264	FBgn0133303	FBgn0038799	MFS9	-0.411725113	1.43527658139496E-12	brain (single genotype)
FBtr0163812	FBgn0135844	FBgn0001226	Hsp27	0.273850325	1.68856565535461E-12	brain (single genotype)
FBtr0425502	FBgn0141186	FBgn0013733	shot	-0.449277595	6.21758229180566E-12	brain (single genotype)
FBtr0174908	FBgn0146906	FBgn0031878	sip2	-0.701575694	7.52516192796665E-12	brain (single genotype)
FBtr0172929	FBgn0144933	FBgn0039844	CG1607	-0.455483232	1.1592796187223E-11	brain (single genotype)
FBtr0423541	FBgn0133518	FBgn0002921	Atpalpha	-0.190758236	4.19255533682389E-11	brain (single genotype)
FBtr0432477	FBgn0135236	FBgn0035357	MEP-1	-0.349832558	1.07254856084724E-10	brain (single genotype)
FBtr0424488	FBgn0137654	FBgn0029667	Gas8	-0.464473765	1.09403968620624E-10	brain (single genotype)
FBtr0424164	FBgn0136747	FBgn0010300	brat	-0.254844273	1.43860903122826E-10	brain (single genotype)
FBtr0171179	FBgn0143190	FBgn0033911	VGAT	0.820266052	1.69395255640377E-10	brain (single genotype)
FBtr0172325	FBgn0144330	FBgn0003447	sn	0.29503401	1.84391173464344E-10	brain (single genotype)
FBtr0172251	FBgn0144256	FBgn0003943	Ubi-p63E	0.263237381	2.21688973763902E-10	brain (single genotype)
FBtr0433426	FBgn0139774	FBgn0016977	spen	-0.370316648	3.89251132613898E-10	brain (single genotype)
FBtr0422916	FBgn0139525	FBgn0263219	Dscam4	0.518936935	8.85838220933834E-10	brain (single genotype)
FBtr0174788	FBgn0146786	FBgn0260745	mfas	-0.29817772	9.98982474777293E-10	brain (single genotype)
FBtr0173644	FBgn0145646	FBgn0266599	Hsc70-4	-0.109092283	9.98982474777293E-10	brain (single genotype)
FBtr0162160	FBgn0134196	FBgn0035179	CG12038	0.783355591	1.83508039026389E-09	brain (single genotype)
FBtr0431849	FBgn0134065	FBgn0000308	chic	0.110988401	2.05333923804315E-09	brain (single genotype)
FBtr0431391	FBgn0137875	NA	NA	-0.191888267	2.05993193952303E-09	brain (single genotype)
FBtr0174452	FBgn0146452	NA	NA	0.516999244	2.42440248334884E-09	brain (single genotype)
FBtr0429351	FBgn0146022	FBgn0051075	CG31075	-0.409193102	3.71037154760222E-09	brain (single genotype)
FBtr0162848	FBgn0134880	FBgn0000559	EF2	-0.095073521	4.41006212113618E-09	brain (single genotype)
FBtr0428653	FBgn0280765	NA	NA	0.835264359	4.70028266482601E-09	brain (single genotype)
FBtr0173989	FBgn0145991	NA	NA	-0.254164449	6.5104883928791E-09	brain (single genotype)
FBtr0431088	FBgn0145867	FBgn0037788	CG3940	-0.516158391	6.70166889230816E-09	brain (single genotype)
FBtr0165366	FBgn0137392	FBgn0004507	GlyP	-0.235594002	6.70166889230816E-09	brain (single genotype)
FBtr0162109	FBgn0134145	FBgn0037167	CG11425	0.741305994	8.37055328343224E-09	brain (single genotype)
FBtr0174605	FBgn0146605	FBgn0038570	Prx5	0.612366622	8.41389467222131E-09	brain (single genotype)
FBtr0164910	FBgn0136938	FBgn0010497	dmGlut	-1.032932153	8.99305476815425E-09	brain (single genotype)
FBtr0429166	FBgn0135598	FBgn0004167	kst	-0.537086141	9.51953002473369E-09	brain (single genotype)
FBtr0428808	FBgn0146385	FBgn0037874	Tctp	-0.053848353	9.56665567612951E-09	brain (single genotype)
FBtr0429405	FBgn0144725	FBgn0031294	IA-2	-0.183706384	2.6511299384499E-08	brain (single genotype)
FBtr0168283	FBgn0140302	FBgn0028940	Cyp28a5	-0.611165559	2.72477100022922E-08	brain (single genotype)
FBtr0162554	FBgn0134588	FBgn0036824	CG3902	-0.453114729	3.96523805278613E-08	brain (single genotype)
FBtr0171066	FBgn0143077	FBgn0034390	CG15093	-0.641385747	4.31232227896502E-08	brain (single genotype)
FBtr0174585	FBgn0146585	FBgn0037834	Art1	0.480083938	1.01738114041886E-07	brain (single genotype)
FBtr0168744	FBgn0140759	FBgn0000497	ds	-0.984906024	1.27793895847085E-07	brain (single genotype)
FBtr0169643	FBgn0141657	FBgn0010434	cora	-0.341851155	1.35279734617362E-07	brain (single genotype)
FBtr0432107	FBgn0135979	FBgn0001258	ImpL3	-0.449028711	1.3680277826748E-07	brain (single genotype)
FBtr0167592	FBgn0139613	FBgn0014163	fax	0.168403083	1.4829809099303E-07	brain (single genotype)
FBtr0428060	FBgn0139770	FBgn0000547	ed	-0.455791241	1.5097220786864E-07	brain (single genotype)
FBtr0428006	FBgn0139053	FBgn0250788	beta-Spec	-0.141808591	1.64091636186032E-07	brain (single genotype)
FBtr0174547	FBgn0146547	FBgn0039266	CG11791	0.771711917	1.66235643240681E-07	brain (single genotype)
FBtr0162971	FBgn0135003	FBgn0001227	Hsp67Ba	0.280167085	2.23073324809293E-07	brain (single genotype)
FBtr0162030	FBgn0134066	FBgn0036537	CG18081	0.718623226	2.29361171673813E-07	brain (single genotype)
FBtr0433422	FBgn0145214	FBgn0031980	RpL36A	-0.039228001	2.80172587022919E-07	brain (single genotype)
FBtr0168314	FBgn0140333	FBgn0267727	Pen	-0.595727182	2.80172587022919E-07	brain (single genotype)
FBtr0174740	FBgn0146738	FBgn0039215	CG6695	-0.491122226	2.98250724324179E-07	brain (single genotype)
FBtr0172114	FBgn0144119	FBgn0028490	CG31705	-0.492015604	3.21701641622942E-07	brain (single genotype)
FBtr0428581	FBgn0139031	FBgn0086675	fne	0.381515525	3.25891043448124E-07	brain (single genotype)
FBtr0161245	FBgn0133284	FBgn0283427	FASN1	-0.320799178	3.58300713337341E-07	brain (single genotype)
FBtr0431764	FBgn0135584	FBgn0001253	ImpE1	0.507395453	3.78272118856197E-07	brain (single genotype)
FBtr0174545	FBgn0146545	FBgn0053095	CG33095	0.668622407	4.73273022487117E-07	brain (single genotype)
FBtr0171270	FBgn0143281	FBgn0010078	RpL23	0.622500753	5.93213089301316E-07	brain (single genotype)
FBtr0174473	FBgn0146473	FBgn0038461	CG3678	0.792403803	7.81976137335174E-07	brain (single genotype)
FBtr0163813	FBgn0135845	FBgn0001225	Hsp26	0.428094506	8.8310679161521E-07	brain (single genotype)
FBtr0169614	FBgn0141628	FBgn0034583	CG10527	-0.379955408	1.15315942417036E-06	brain (single genotype)
FBtr0167892	FBgn0139911	FBgn0032731	Swip-1	0.55463808	1.4028039133101E-06	brain (single genotype)
FBtr0170979	FBgn0142990	FBgn0050467	CG30467	0.553008608	1.53547224008395E-06	brain (single genotype)
FBtr0167518	FBgn0139540	FBgn0026372	RpL23A	-0.093665488	1.68988617042417E-06	brain (single genotype)
FBtr0170549	FBgn0142561	FBgn0003732	Top2	-0.25846936	2.97475781744005E-06	brain (single genotype)
FBtr0164223	FBgn0136254	FBgn0036846	MESR6	0.525155126	3.03853569027949E-06	brain (single genotype)
FBtr0174364	FBgn0146365	FBgn0039302	Nup358	-0.275250382	3.17976567669064E-06	brain (single genotype)
FBtr0169719	FBgn0141733	FBgn0261270	SelD	0.558906952	3.81455327011927E-06	brain (single genotype)
FBtr0162770	FBgn0134802	FBgn0032078	C1GalTA	0.345475195	4.09390982929859E-06	brain (single genotype)
FBtr0422658	FBgn0146599	NA	NA	0.32837381	4.39745822171398E-06	brain (single genotype)
FBtr0169348	FBgn0141362	FBgn0010620	CG10939	-0.899083969	4.96383622550374E-06	brain (single genotype)
FBtr0426343	FBgn0144801	FBgn0037249	eIF3-S10	-0.275903511	5.10396402736378E-06	brain (single genotype)
FBtr0422636	FBgn0143769	FBgn0033639	CG9003	0.5108362	5.60943453260845E-06	brain (single genotype)
FBtr0427387	FBgn0141590	FBgn0001123	Galphas	2.454491563	5.7541823320392E-06	brain (single genotype)
FBtr0428703	FBgn0147568	FBgn0261618	larp	-0.357657777	6.17349405900084E-06	brain (single genotype)
FBtr0425372	FBgn0281214	NA	NA	0.314541874	6.56667102138499E-06	brain (single genotype)
FBtr0174666	FBgn0146666	FBgn0037636	CG9821	-0.161748173	6.80656590587046E-06	brain (single genotype)
FBtr0425705	FBgn0140062	FBgn0266521	stai	0.385150279	7.73405265678047E-06	brain (single genotype)
FBtr0174233	FBgn0146234	FBgn0250754	CG42232	-0.348438272	1.08847730183763E-05	brain (single genotype)
FBtr0423810	FBgn0142117	NA	NA	0.326047459	1.14593608323062E-05	brain (single genotype)
FBtr0428590	FBgn0281019	NA	NA	1.131278282	1.14593608323062E-05	brain (single genotype)
FBtr0425580	FBgn0146517	FBgn0011288	Snap25	0.709210045	1.18191214292618E-05	brain (single genotype)
FBtr0430655	FBgn0135286	FBgn0000541	E(bx)	-0.327697856	1.19243251904425E-05	brain (single genotype)
FBtr0163955	FBgn0135987	NA	NA	-0.686215818	1.41479746302633E-05	brain (single genotype)
FBtr0173513	FBgn0145515	NA	NA	0.17961781	1.57681020642779E-05	brain (single genotype)
FBtr0428040	FBgn0132995	FBgn0263231	bel	-0.242325136	1.62833847938779E-05	brain (single genotype)
FBtr0168836	FBgn0140851	FBgn0031645	CG3036	0.681774906	1.93151694299463E-05	brain (single genotype)
FBtr0428657	FBgn0136554	FBgn0266100	CG44837	0.453841583	2.07628702182807E-05	brain (single genotype)
FBtr0430328	FBgn0141228	FBgn0267002	unc-104	-0.245760092	2.27982052854923E-05	brain (single genotype)
FBtr0169781	FBgn0141795	FBgn0033725	Cpr49Ac	1.415538503	2.43181101609506E-05	brain (single genotype)
FBtr0167709	FBgn0139730	FBgn0004828	His3.3B	0.147630787	2.68738832110981E-05	brain (single genotype)
FBtr0424358	FBgn0133934	FBgn0004647	N	-0.470939099	2.68738832110981E-05	brain (single genotype)
FBtr0174381	FBgn0146382	FBgn0015790	Rab11	0.275311803	2.72433955304232E-05	brain (single genotype)
FBtr0423293	FBgn0143770	FBgn0033638	CG9005	0.381977426	2.90574882969442E-05	brain (single genotype)
FBtr0427119	FBgn0134627	NA	NA	-0.231821217	3.02286921622999E-05	brain (single genotype)
FBtr0423644	FBgn0138234	FBgn0264953	Piezo	-0.634575351	3.11391660993734E-05	brain (single genotype)
FBtr0171274	FBgn0143285	FBgn0013272	Gp150	-0.402083953	3.75345551698683E-05	brain (single genotype)
FBtr0422934	FBgn0140433	FBgn0020309	crol	-0.266417034	3.75431779216573E-05	brain (single genotype)
FBtr0427957	FBgn0141486	FBgn0033960	CG10151	0.45069673	3.79415885475588E-05	brain (single genotype)
FBtr0431747	FBgn0141527	FBgn0263391	hts	0.265070601	4.66847708682573E-05	brain (single genotype)
FBtr0171302	FBgn0143312	FBgn0265178	CG44243	0.531927838	5.13360888623998E-05	brain (single genotype)
FBtr0160785	FBgn0132826	FBgn0037895	CG6723	-0.580268335	5.27383913273122E-05	brain (single genotype)
FBtr0163662	FBgn0135694	FBgn0020633	Mcm7	-0.358620753	5.27443824839097E-05	brain (single genotype)
FBtr0423385	FBgn0140042	FBgn0015777	nrv2	-0.400651904	6.10798028082703E-05	brain (single genotype)
FBtr0175421	FBgn0147418	FBgn0039402	Vps2	-0.598533538	6.49190639211986E-05	brain (single genotype)
FBtr0167275	FBgn0139298	FBgn0028693	Rpn12	0.42240829	6.62096658628503E-05	brain (single genotype)
FBtr0431656	FBgn0140627	NA	NA	-1.285440513	7.05718837788678E-05	brain (single genotype)
FBtr0422445	FBgn0143640	FBgn0002534	Lcp3	0.616959268	7.11266312342013E-05	brain (single genotype)
FBtr0431253	FBgn0146429	FBgn0261649	tinc	0.359651757	7.78627328409794E-05	brain (single genotype)
FBtr0164075	FBgn0136107	FBgn0001233	Hsp83	0.166657007	7.78627328409794E-05	brain (single genotype)
FBtr0429975	FBgn0145075	FBgn0263236	SP1029	-0.629564602	8.84613968293829E-05	brain (single genotype)
FBtr0425234	FBgn0141692	FBgn0264962	Pcf11	0.345568771	8.87321365137833E-05	brain (single genotype)
FBtr0162477	FBgn0134511	FBgn0011284	RpS4	0.139857664	9.30615726712489E-05	brain (single genotype)
FBtr0169422	FBgn0141436	FBgn0050359	Mal-A5	0.660233171	9.55189659801998E-05	brain (single genotype)
FBtr0431468	FBgn0146687	FBgn0005585	Calr	0.183808283	9.79047403494128E-05	brain (single genotype)
FBtr0423923	FBgn0141193	FBgn0023441	fus	-1.228107305	0.000123567173697	brain (single genotype)
FBtr0426595	FBgn0133580	FBgn0013767	Crz	-0.702571441	0.000132343746984	brain (single genotype)
FBtr0173060	FBgn0145063	FBgn0039685	Obp99b	0.811173701	0.000132343746984	brain (single genotype)
FBtr0423475	FBgn0145874	FBgn0014141	cher	-0.326648521	0.000137325316473	brain (single genotype)
FBtr0428768	FBgn0145001	FBgn0039637	CG11880	0.451598513	0.000163650201959	brain (single genotype)
FBtr0172647	FBgn0144651	FBgn0031703	CG12512	-0.733628291	0.000194859572456	brain (single genotype)
FBtr0162999	FBgn0135031	FBgn0004378	Klp61F	-0.446858813	0.000197181801182	brain (single genotype)
FBtr0424660	FBgn0141305	FBgn0000581	E(Pc)	-0.295016855	0.000198680635827	brain (single genotype)
FBtr0161138	FBgn0133177	FBgn0039683	dmrt99B	-0.455959868	0.000207227337526	brain (single genotype)
FBtr0175091	FBgn0147089	FBgn0004867	RpS2	0.013675773	0.000209100851797	brain (single genotype)
FBtr0428124	FBgn0145791	FBgn0002306	sas	-0.94163007	0.000216946333127	brain (single genotype)
FBtr0169682	FBgn0141696	FBgn0033902	Tango7	0.274227259	0.000227591544128	brain (single genotype)
FBtr0164844	FBgn0136873	FBgn0004859	ci	-0.629010946	0.000231125905184	brain (single genotype)
FBtr0168967	FBgn0140981	FBgn0031381	Npc2a	0.540601972	0.000241036076309	brain (single genotype)
FBtr0174131	FBgn0146132	FBgn0039678	Obp99a	0.518483265	0.000246241202405	brain (single genotype)
FBtr0168808	FBgn0140823	FBgn0020618	Rack1	-0.263042476	0.000249927977556	brain (single genotype)
FBtr0167654	FBgn0139675	FBgn0010288	Uch	0.262388509	0.000301243646501	brain (single genotype)
FBtr0423129	FBgn0133185	FBgn0262029	d	-1.246549271	0.000318492455762	brain (single genotype)
FBtr0428568	FBgn0145040	FBgn0015609	CadN	-0.165098367	0.000319088733161	brain (single genotype)
FBtr0170730	FBgn0142741	FBgn0261596	RpS24	-0.053219085	0.000319088733161	brain (single genotype)
FBtr0173258	FBgn0145261	FBgn0037607	CG8036	-0.25549525	0.000368256999865	brain (single genotype)
FBtr0161938	FBgn0133974	FBgn0011571	caz	-0.400966622	0.000375578464611	brain (single genotype)
FBtr0162296	FBgn0134331	FBgn0036208	CG10361	-0.886405415	0.000379623573608	brain (single genotype)
FBtr0424869	FBgn0140351	FBgn0032482	Pect	0.356690421	0.000435312512284	brain (single genotype)
FBtr0428224	FBgn0147481	FBgn0020238	14-3-3epsilon	0.117915108	0.000443612170061	brain (single genotype)
FBtr0165482	FBgn0137508	FBgn0032343	CG6201	0.325988971	0.000481696549489	brain (single genotype)
FBtr0423575	FBgn0139554	FBgn0032414	CG17211	-0.895338718	0.000495135245588	brain (single genotype)
FBtr0171565	FBgn0143574	FBgn0034237	eIF3-S9	0.179398607	0.000508791942357	brain (single genotype)
FBtr0171532	FBgn0143542	NA	NA	0.199789728	0.000553324312499	brain (single genotype)
FBtr0433450	FBgn0139505	FBgn0035101	p130CAS	0.544463456	0.000564927484569	brain (single genotype)
FBtr0431895	FBgn0143273	FBgn0004907	14-3-3zeta	0.145215055	0.000568711033978	brain (single genotype)
FBtr0423535	FBgn0134653	FBgn0037015	cmpy	0.517777563	0.000568711033978	brain (single genotype)
FBtr0174472	FBgn0146472	FBgn0266917	CG16941	0.536808952	0.000609039746232	brain (single genotype)
FBtr0170834	FBgn0142845	FBgn0000658	fj	-0.898641027	0.000617794112718	brain (single genotype)
FBtr0422415	FBgn0141827	NA	NA	-0.81810661	0.000640274244894	brain (single genotype)
FBtr0422355	FBgn0142227	FBgn0032208	CG5604	-0.167022339	0.000661538011488	brain (single genotype)
FBtr0422866	FBgn0142081	NA	NA	-0.203752682	0.000671589795979	brain (single genotype)
FBtr0168813	FBgn0140828	FBgn0263598	Vha68-2	-0.319155974	0.000671589795979	brain (single genotype)
FBtr0163957	FBgn0135989	FBgn0035692	CG13298	0.334008996	0.000671589795979	brain (single genotype)
FBtr0174494	FBgn0146494	FBgn0087013	Karybeta3	0.260291153	0.000826585032552	brain (single genotype)
FBtr0432300	FBgn0141963	FBgn0000405	CycB	-0.5324637	0.000843262697882	brain (single genotype)
FBtr0432524	FBgn0143095	FBgn0003891	tud	-0.200737056	0.000847976674702	brain (single genotype)
FBtr0175036	FBgn0147034	FBgn0003279	RpL4	-0.055630485	0.000877587004002	brain (single genotype)
FBtr0424589	FBgn0135937	FBgn0015766	Msr-110	-0.341542908	0.000877587004002	brain (single genotype)
FBtr0164511	FBgn0136541	FBgn0036360	CG10713	0.639713725	0.000882675618551	brain (single genotype)
FBtr0163513	FBgn0135545	FBgn0035440	CG14969	0.853167966	0.000895490645669	brain (single genotype)
FBtr0173901	FBgn0145903	FBgn0051676	CG31676	0.536673992	0.000925555303528	brain (single genotype)
FBtr0424176	FBgn0141537	FBgn0033313	Cirl	-0.086630854	0.000974406551606	brain (single genotype)
FBtr0161155	FBgn0133194	FBgn0039830	ATPsynC	-0.074129235	0.000974406551606	brain (single genotype)
FBtr0432842	FBgn0146461	FBgn0260944	Rbp1	0.855699314	0.000982922857402	brain (single genotype)
FBtr0167309	FBgn0139332	FBgn0035515	CG14997	-0.553691789	0.000990543612499	brain (single genotype)
FBtr0425641	FBgn0144495	FBgn0030362	regucalcin	0.832685646	0.000991908759457	brain (single genotype)
FBtr0174888	FBgn0146886	FBgn0001230	Hsp68	1.603974528	0.001024795443727	brain (single genotype)
FBtr0423182	FBgn0137257	FBgn0032456	MRP	-0.487854752	0.001162448250532	brain (single genotype)
FBtr0427183	FBgn0137381	NA	NA	-0.207282052	0.001170155027132	brain (single genotype)
FBtr0161838	FBgn0133874	FBgn0261593	RpS10b	0.140067091	0.001170155027132	brain (single genotype)
FBtr0427784	FBgn0135438	FBgn0261934	dikar	-0.27728596	0.001236146248986	brain (single genotype)
FBtr0165631	FBgn0137657	FBgn0027795	CG14785	-0.566500913	0.001322817021142	brain (single genotype)
FBtr0174645	FBgn0146645	FBgn0250753	kra	0.26647901	0.001350607268108	brain (single genotype)
FBtr0167966	FBgn0139985	FBgn0014417	CG13397	-0.326741992	0.001400335198627	brain (single genotype)
FBtr0168701	FBgn0140716	FBgn0031306	CG4577	-0.384083118	0.001446095923621	brain (single genotype)
FBtr0430631	FBgn0142710	FBgn0010488	NAT1	-0.158824058	0.001462077673502	brain (single genotype)
FBtr0171500	FBgn0143510	FBgn0033317	CG8635	0.476704745	0.001468603997434	brain (single genotype)
FBtr0424416	FBgn0133358	FBgn0038826	Syp	-0.232902593	0.001543827072133	brain (single genotype)
FBtr0161916	FBgn0133952	FBgn0030955	CG6891	0.366234331	0.001547789231853	brain (single genotype)
FBtr0168300	FBgn0140319	FBgn0028479	Mtpalpha	-0.364279488	0.001687365981531	brain (single genotype)
FBtr0425662	FBgn0144607	FBgn0028481	CG4341	0.327697883	0.001702080033364	brain (single genotype)
FBtr0166428	FBgn0138452	FBgn0029666	CG10803	-0.453361025	0.001716291977164	brain (single genotype)
FBtr0431142	FBgn0147417	NA	NA	-0.412122269	0.001730452054929	brain (single genotype)
FBtr0427040	FBgn0143802	FBgn0050296	RIC-3	0.431768586	0.001769830319393	brain (single genotype)
FBtr0166352	FBgn0138376	FBgn0261608	RpL37A	-0.503121779	0.001779941790483	brain (single genotype)
FBtr0426704	FBgn0140385	FBgn0002973	numb	-0.403688984	0.001786739826303	brain (single genotype)
FBtr0424063	FBgn0147572	FBgn0003890	betaTub97EF	-0.500582108	0.001843336261683	brain (single genotype)
FBtr0168508	FBgn0140524	FBgn0025697	santa-maria	0.302603523	0.001844668158653	brain (single genotype)
FBtr0171765	FBgn0143772	FBgn0033636	tou	-0.21028381	0.001934007700789	brain (single genotype)
FBtr0171372	FBgn0143382	FBgn0002565	Lsp2	0.423234411	0.001935103372155	brain (single genotype)
FBtr0163790	FBgn0135822	FBgn0002466	sti	-0.372400902	0.001935103372155	brain (single genotype)
FBtr0170318	FBgn0142330	FBgn0033663	ERp60	0.156065377	0.001996531184229	brain (single genotype)
FBtr0173236	FBgn0145239	FBgn0260794	ctrip	-0.217285401	0.00204804830036	brain (single genotype)
FBtr0426672	FBgn0145783	FBgn0025574	Pli	0.319565562	0.002137701361993	brain (single genotype)
FBtr0424385	FBgn0134920	NA	NA	-0.514124947	0.002149429841102	brain (single genotype)
FBtr0425229	FBgn0281153	NA	NA	0.175061323	0.002149429841102	brain (single genotype)
FBtr0173799	FBgn0145801	FBgn0002563	Lsp1beta	0.43301678	0.002149429841102	brain (single genotype)
FBtr0174475	FBgn0146475	FBgn0015011	Ahcy89E	0.908299827	0.002254135571625	brain (single genotype)
FBtr0163899	FBgn0135931	FBgn0263106	DnaJ-1	0.413989022	0.002358489630696	brain (single genotype)
FBtr0431678	FBgn0140848	FBgn0051660	smog	-0.310419151	0.002445708648873	brain (single genotype)
FBtr0425553	FBgn0140954	FBgn0023407	B4	-0.261149827	0.002527893738539	brain (single genotype)
FBtr0161093	FBgn0133132	FBgn0037623	CG9801	0.354147757	0.002537574120482	brain (single genotype)
FBtr0428428	FBgn0143112	NA	NA	-0.524421458	0.002595141691827	brain (single genotype)
FBtr0161333	FBgn0133372	FBgn0037240	Cont	-0.447661696	0.00260278451219	brain (single genotype)
FBtr0161420	FBgn0133459	FBgn0263396	sqd	-0.1907938	0.002726565742687	brain (single genotype)
FBtr0425199	FBgn0140991	FBgn0262743	Fs(2)Ket	-0.341220773	0.002872477596316	brain (single genotype)
FBtr0426202	FBgn0137761	FBgn0264449	CG43867	0.024015301	0.002897914966812	brain (single genotype)
FBtr0431630	FBgn0143530	FBgn0027529	CG8920	0.381233704	0.002950554046142	brain (single genotype)
FBtr0161701	FBgn0133739	FBgn0030737	CG9914	-0.848089658	0.002950554046142	brain (single genotype)
FBtr0428025	FBgn0134688	FBgn0036663	CG9674	-0.198637491	0.002976203414766	brain (single genotype)
FBtr0170627	FBgn0142639	FBgn0085256	CG34227	1.347647345	0.003006990023701	brain (single genotype)
FBtr0425985	FBgn0136494	FBgn0037130	Syn1	0.300154376	0.003207212371946	brain (single genotype)
FBtr0174541	FBgn0146541	FBgn0011336	OstStt3	0.444507923	0.003464137447754	brain (single genotype)
FBtr0433248	FBgn0281735	NA	NA	0.743696231	0.003489618014978	brain (single genotype)
FBtr0171468	FBgn0143478	FBgn0023175	Prosalpha7	0.355681756	0.003531744865069	brain (single genotype)
FBtr0173225	FBgn0145228	FBgn0000412	D1	0.084034204	0.003539753611111	brain (single genotype)
FBtr0169652	FBgn0141666	FBgn0021825	Dmn	0.468315948	0.003575713714987	brain (single genotype)
FBtr0160813	FBgn0132854	FBgn0003312	sad	-0.478739949	0.003576460749557	brain (single genotype)
FBtr0427574	FBgn0145135	FBgn0011666	msi	-0.333209445	0.003599843932611	brain (single genotype)
FBtr0424091	FBgn0135656	FBgn0010825	Gug	-0.252566874	0.003855408474978	brain (single genotype)
FBtr0428103	FBgn0141420	FBgn0053087	LRP1	-0.224919531	0.003902381115664	brain (single genotype)
FBtr0161342	FBgn0133381	FBgn0266756	btsz	-0.39426606	0.004104800377916	brain (single genotype)
FBtr0175450	FBgn0147447	FBgn0038037	Cyp9f2	0.67990072	0.004131097094478	brain (single genotype)
FBtr0169677	FBgn0141691	FBgn0000426	SmF	0.563880788	0.004175318297947	brain (single genotype)
FBtr0424234	FBgn0135472	FBgn0024277	trio	-0.275680551	0.004182893933467	brain (single genotype)
FBtr0431832	FBgn0132991	FBgn0037533	CD98hc	-0.192078276	0.004220510440333	brain (single genotype)
FBtr0172920	FBgn0144924	FBgn0015625	CycB3	-0.386880972	0.004227510027379	brain (single genotype)
FBtr0423123	FBgn0145229	NA	NA	-0.220041326	0.004365968467856	brain (single genotype)
FBtr0161809	FBgn0133846	FBgn0040070	Trx-2	0.130259613	0.004365968467856	brain (single genotype)
FBtr0431216	FBgn0133594	FBgn0038881	CG16791	-0.205334783	0.004406037046105	brain (single genotype)
FBtr0161158	FBgn0133197	FBgn0061476	Zwilch	-0.726528826	0.004406037046105	brain (single genotype)
FBtr0431767	FBgn0146502	FBgn0261261	plx	0.434176544	0.004479958145354	brain (single genotype)
FBtr0428031	FBgn0145381	FBgn0027948	msps	-0.221599109	0.004487233149608	brain (single genotype)
FBtr0432299	FBgn0144409	FBgn0004583	ex	-0.600656262	0.004487233149608	brain (single genotype)
FBtr0173189	FBgn0145192	FBgn0267488	Mcr	-0.347007226	0.004707228268501	brain (single genotype)
FBtr0428894	FBgn0134622	FBgn0010348	Arf79F	0.196314947	0.005021053840847	brain (single genotype)
FBtr0423136	FBgn0146550	FBgn0039277	CG13650	0.478211184	0.005227002588024	brain (single genotype)
FBtr0168706	FBgn0140721	FBgn0011648	Mad	0.44395815	0.005238515989176	brain (single genotype)
FBtr0167150	FBgn0139173	FBgn0010198	RpS15Aa	0.173648908	0.005289612933928	brain (single genotype)
FBtr0433117	FBgn0135835	NA	NA	-0.093280962	0.005569034278136	brain (single genotype)
FBtr0162972	FBgn0135004	FBgn0001225	Hsp26	-0.775136618	0.005569034278136	brain (single genotype)
FBtr0174448	FBgn0146448	FBgn0028499	CG7985	0.74010072	0.005659628848673	brain (single genotype)
FBtr0175230	FBgn0147227	FBgn0039120	Nup98-96	-0.31358571	0.005994099922713	brain (single genotype)
FBtr0174418	FBgn0146419	FBgn0037822	CG14683	0.430037996	0.005994099922713	brain (single genotype)
FBtr0423079	FBgn0140485	NA	NA	0.182703582	0.005994099922713	brain (single genotype)
FBtr0431416	FBgn0133198	NA	NA	-0.367087184	0.006032368210189	brain (single genotype)
FBtr0431184	FBgn0140729	FBgn0000318	cl	0.355392095	0.006032368210189	brain (single genotype)
FBtr0424705	FBgn0134310	NA	NA	-0.197104203	0.006064528103695	brain (single genotype)
FBtr0424856	FBgn0145013	NA	NA	0.466003359	0.006136679410475	brain (single genotype)
FBtr0425111	FBgn0135540	NA	NA	0.215961631	0.006136679410475	brain (single genotype)
FBtr0170722	FBgn0142734	FBgn0015040	Cyp9c1	-0.967067878	0.006155792918051	brain (single genotype)
FBtr0427838	FBgn0136434	FBgn0036398	upSET	-0.367599794	0.006290285241659	brain (single genotype)
FBtr0422073	FBgn0135041	FBgn0259163	CG42268	0.251239865	0.006300929002296	brain (single genotype)
FBtr0174453	FBgn0146453	FBgn0037369	CG2100	0.828918074	0.006323918208217	brain (single genotype)
FBtr0169647	FBgn0141661	FBgn0013954	FK506-bp2	0.188724755	0.006364093686138	brain (single genotype)
FBtr0424776	FBgn0135095	FBgn0036272	CG4300	0.396215887	0.006464907577343	brain (single genotype)
FBtr0428343	FBgn0134846	FBgn0035753	RpL18	-0.081966537	0.006498650095752	brain (single genotype)
FBtr0431210	FBgn0133839	FBgn0010014	CanB	0.449632674	0.006527113829961	brain (single genotype)
FBtr0429621	FBgn0146675	FBgn0031571	bark	-0.573415747	0.006748096169883	brain (single genotype)
FBtr0167348	FBgn0139371	FBgn0063498	GstE2	0.46775541	0.006777741565518	brain (single genotype)
FBtr0174799	FBgn0146797	FBgn0037933	Ho	0.459232292	0.006840825316181	brain (single genotype)
FBtr0426471	FBgn0143157	NA	NA	-1.451492215	0.0068505065757	brain (single genotype)
FBtr0174563	FBgn0146563	FBgn0010355	Taf1	0.264588457	0.006923924408342	brain (single genotype)
FBtr0431880	FBgn0134420	FBgn0250907	Cht3	-0.931782099	0.007307168232165	brain (single genotype)
FBtr0174488	FBgn0146488	FBgn0026566	CG1307	0.783276004	0.007312147126567	brain (single genotype)
FBtr0174308	FBgn0146309	FBgn0037810	sle	-0.399050973	0.007312147126567	brain (single genotype)
FBtr0172233	FBgn0144238	FBgn0036381	CG8745	0.943562764	0.00749498711786	brain (single genotype)
FBtr0162755	FBgn0134787	FBgn0002638	Rcc1	-0.417244223	0.007538679317988	brain (single genotype)
FBtr0168524	FBgn0140540	FBgn0031896	CG4502	0.487443338	0.007582341531565	brain (single genotype)
FBtr0173610	FBgn0145612	FBgn0243586	Tb	1.660893806	0.007796879561434	brain (single genotype)
FBtr0422383	FBgn0145654	FBgn0003721	Tm1	0.445047034	0.007841631190247	brain (single genotype)
FBtr0169124	FBgn0141138	NA	NA	-0.197130158	0.007894590265802	brain (single genotype)
FBtr0170402	FBgn0142414	FBgn0034126	CG4398	0.313246581	0.007945288043598	brain (single genotype)
FBtr0427229	FBgn0143963	FBgn0033437	CG12926	-0.731431081	0.00807764862004	brain (single genotype)
FBtr0171341	FBgn0143351	FBgn0033342	CG8258	0.242368652	0.008081242372142	brain (single genotype)
FBtr0426353	FBgn0145525	FBgn0011224	heph	-0.297979637	0.008127639329969	brain (single genotype)
FBtr0431072	FBgn0145465	FBgn0037746	CG8478	-0.696357544	0.008512907069765	brain (single genotype)
FBtr0161417	FBgn0133456	FBgn0004237	Hrb87F	-0.154804698	0.008572173011884	brain (single genotype)
FBtr0173127	FBgn0145130	FBgn0028691	Rpn9	0.327190675	0.008689872166892	brain (single genotype)
FBtr0427539	FBgn0144250	NA	NA	0.335925782	0.009096709318813	brain (single genotype)
FBtr0429293	FBgn0134835	FBgn0016081	fry	-0.283101268	0.009108839373498	brain (single genotype)
FBtr0174665	FBgn0146665	FBgn0004893	bowl	-0.633874857	0.009645709956568	brain (single genotype)
FBtr0423625	FBgn0143235	FBgn0032252	loh	-0.744531633	0.009690362256637	brain (single genotype)
FBtr0427262	FBgn0143284	FBgn0034789	PIP5K59B	0.317084166	0.009769611317702	brain (single genotype)
FBtr0175522	FBgn0147519	FBgn0003375	Sgs5	0.889206245	0.009965698247613	brain (single genotype)
FBtr0171624	FBgn0143633	FBgn0002531	Lcp1	1.289600794	0.010535015372594	brain (single genotype)
FBtr0428063	FBgn0142331	FBgn0033661	CG13185	-0.412155615	0.010535015372594	brain (single genotype)
FBtr0424996	FBgn0136418	FBgn0262519	Mi-2	0.001958531	0.010535015372594	brain (single genotype)
FBtr0163520	FBgn0135552	FBgn0027111	miple1	0.216651687	0.010535015372594	brain (single genotype)
FBtr0429564	FBgn0135325	FBgn0261797	Dhc64C	-0.146413909	0.010690441398977	brain (single genotype)
FBtr0169741	FBgn0141755	FBgn0015372	RabX1	0.594557395	0.010930206526783	brain (single genotype)
FBtr0166426	FBgn0138450	FBgn0027795	CG14785	-0.366969554	0.011305827745383	brain (single genotype)
FBtr0164507	FBgn0136537	FBgn0015075	Ddx1	0.429046259	0.01130941581609	brain (single genotype)
FBtr0168717	FBgn0140732	FBgn0031717	Oscillin	0.455521639	0.011352673353336	brain (single genotype)
FBtr0174489	FBgn0146489	FBgn0038893	CG6353	1.011171214	0.011606499793666	brain (single genotype)
FBtr0171558	FBgn0143567	FBgn0034902	CG5532	0.431367941	0.011737675830339	brain (single genotype)
FBtr0431063	FBgn0132914	FBgn0266758	Esyt2	-0.987429429	0.011820148913062	brain (single genotype)
FBtr0171292	FBgn0143303	FBgn0003391	shg	-0.214370248	0.011907013630655	brain (single genotype)
FBtr0430904	FBgn0135092	FBgn0036279	Ncc69	-0.349244455	0.011988602874324	brain (single genotype)
FBtr0166492	FBgn0138516	FBgn0031971	Sirup	-0.432756163	0.01208924251523	brain (single genotype)
FBtr0427361	FBgn0146608	FBgn0053547	Rim	0.316396221	0.012213807504654	brain (single genotype)
FBtr0423172	FBgn0137165	FBgn0041150	hoe1	-0.436952545	0.012769248090112	brain (single genotype)
FBtr0171310	FBgn0143320	FBgn0033973	HPS1	0.65646277	0.012845728570286	brain (single genotype)
FBtr0175411	FBgn0147408	FBgn0002735	E(spl)mgamma-HLH	-0.602410846	0.012864416915819	brain (single genotype)
FBtr0174603	FBgn0146603	FBgn0261532	cdm	0.633309959	0.012864416915819	brain (single genotype)
FBtr0173575	FBgn0145577	FBgn0038071	Dtg	0.226380556	0.012908206506884	brain (single genotype)
FBtr0427179	FBgn0146670	FBgn0261015	Pif1A	-0.318895963	0.013055086654958	brain (single genotype)
FBtr0171871	FBgn0143878	FBgn0024232	gprs	-0.424899579	0.013384305000122	brain (single genotype)
FBtr0429051	FBgn0136589	FBgn0028523	CG5888	0.344852453	0.013384305000122	brain (single genotype)
FBtr0174544	FBgn0146544	FBgn0053096	CG33096	0.661793288	0.013415912027611	brain (single genotype)
FBtr0425276	FBgn0138804	NA	NA	-0.708979131	0.013762086409369	brain (single genotype)
FBtr0426475	FBgn0141700	FBgn0034091	mrj	0.499170462	0.013788300526554	brain (single genotype)
FBtr0431276	FBgn0146976	FBgn0004652	fru	-0.703770699	0.013986566851043	brain (single genotype)
FBtr0427106	FBgn0145601	FBgn0263289	scrib	-0.368513317	0.013997868865119	brain (single genotype)
FBtr0431618	FBgn0145552	FBgn0025456	CREG	1.175027291	0.014012732384461	brain (single genotype)
FBtr0423228	FBgn0146692	FBgn0003486	spo	-0.592616466	0.014606155992013	brain (single genotype)
FBtr0172264	FBgn0144269	FBgn0011710	Sep1	0.295889846	0.014606155992013	brain (single genotype)
FBtr0171792	FBgn0143799	FBgn0261394	Prosalpha3	0.268546876	0.014606155992013	brain (single genotype)
FBtr0161081	FBgn0133120	FBgn0039349	Ssadh	-0.309490612	0.014606155992013	brain (single genotype)
FBtr0163849	FBgn0135881	NA	NA	-0.765473263	0.014952543467121	brain (single genotype)
FBtr0175003	FBgn0147001	FBgn0265274	Inx3	-0.283702767	0.01557375538092	brain (single genotype)
FBtr0163977	FBgn0136009	FBgn0267348	LanB2	-0.347956556	0.01557375538092	brain (single genotype)
FBtr0162485	FBgn0134519	NA	NA	-0.252187139	0.016203057562758	brain (single genotype)
FBtr0427875	FBgn0135649	FBgn0036715	Cad74A	-0.680288912	0.016421769742118	brain (single genotype)
FBtr0174492	FBgn0146492	FBgn0037262	MED31	0.597602469	0.016671513051566	brain (single genotype)
FBtr0167801	FBgn0139821	FBgn0001086	fzy	-0.397226384	0.017048075180031	brain (single genotype)
FBtr0428341	FBgn0281636	NA	NA	-0.310917639	0.017599563147497	brain (single genotype)
FBtr0429648	FBgn0280686	NA	NA	-0.537449682	0.017693361677821	brain (single genotype)
FBtr0174416	FBgn0146417	FBgn0038686	CG5555	0.647046351	0.017798471339736	brain (single genotype)
FBtr0171774	FBgn0143781	FBgn0015872	Drip	2.140668024	0.018500343573821	brain (single genotype)
FBtr0173631	FBgn0145633	FBgn0266668	Exo84	-0.401190504	0.018517299906132	brain (single genotype)
FBtr0423015	FBgn0132979	FBgn0032797	CG10186	-0.361007847	0.019043068887771	brain (single genotype)
FBtr0432048	FBgn0145327	FBgn0003205	Ras85D	0.270003702	0.019663639721792	brain (single genotype)
FBtr0432264	FBgn0143297	FBgn0022985	qkr58E-2	0.50538377	0.019835221877294	brain (single genotype)
FBtr0169716	FBgn0141730	FBgn0034791	CG3501	0.595657871	0.020192322943509	brain (single genotype)
FBtr0166264	FBgn0138288	FBgn0031424	VGlut	-0.262470952	0.020193410070353	brain (single genotype)
FBtr0169611	FBgn0141625	FBgn0029134	Prosbeta5	0.226844981	0.020441764179212	brain (single genotype)
FBtr0161591	FBgn0133629	NA	NA	-0.966005613	0.020797092628277	brain (single genotype)
FBtr0422816	FBgn0280995	NA	NA	-0.153459698	0.021024516279297	brain (single genotype)
FBtr0433192	FBgn0143396	FBgn0040232	cmet	-0.430581913	0.021068516029573	brain (single genotype)
FBtr0422989	FBgn0146904	FBgn0043884	mask	-0.217909065	0.021835459079345	brain (single genotype)
FBtr0432136	FBgn0146915	FBgn0039633	CG11873	-0.301828978	0.021975878289422	brain (single genotype)
FBtr0174455	FBgn0146455	FBgn0039283	danr	0.410965367	0.021975878289422	brain (single genotype)
FBtr0168242	FBgn0140261	FBgn0032839	CG10659	0.627739755	0.02226187575232	brain (single genotype)
FBtr0427968	FBgn0137575	FBgn0030685	Graf	-0.738827453	0.022424521846602	brain (single genotype)
FBtr0430478	FBgn0147199	FBgn0000463	Dl	-0.433219545	0.022794647125838	brain (single genotype)
FBtr0431415	FBgn0143180	FBgn0267330	KdelR	0.255279181	0.022794647125838	brain (single genotype)
FBtr0422922	FBgn0143211	FBgn0027356	Amph	0.383517464	0.022975523115049	brain (single genotype)
FBtr0426689	FBgn0134214	NA	NA	0.140545739	0.022999578664252	brain (single genotype)
FBtr0169660	FBgn0141674	FBgn0033352	PAN2	0.356557078	0.023140055192938	brain (single genotype)
FBtr0171249	FBgn0143260	FBgn0034128	CG4409	0.400238714	0.023365019990564	brain (single genotype)
FBtr0170338	FBgn0142350	FBgn0259979	CG17337	0.287197309	0.023365019990564	brain (single genotype)
FBtr0433114	FBgn0133278	FBgn0010328	woc	-0.23316339	0.02381867833255	brain (single genotype)
FBtr0173001	FBgn0145004	FBgn0001098	Gdh	-0.272268281	0.024348878434972	brain (single genotype)
FBtr0172921	FBgn0144925	FBgn0039239	CG13641	2.268035087	0.025120301271661	brain (single genotype)
FBtr0162824	FBgn0134856	FBgn0034432	CG7461	-0.260910869	0.025159672589886	brain (single genotype)
FBtr0429023	FBgn0133335	FBgn0013949	Elal	1.303069068	0.025439504170807	brain (single genotype)
FBtr0163880	FBgn0135912	FBgn0035298	SCOT	-0.516262776	0.025926385676306	brain (single genotype)
FBtr0170878	FBgn0142889	FBgn0034405	Jheh2	-0.336100571	0.026129102079472	brain (single genotype)
FBtr0171701	FBgn0143710	FBgn0015808	ScpX	0.08941189	0.026217435091189	brain (single genotype)
FBtr0164506	FBgn0136536	FBgn0000579	Eno	-0.08639009	0.026644172251031	brain (single genotype)
FBtr0172538	FBgn0144543	FBgn0025815	Mcm6	-0.408649605	0.026837806598769	brain (single genotype)
FBtr0169122	FBgn0141136	FBgn0053182	Kdm4B	-0.34056936	0.027485630388328	brain (single genotype)
FBtr0167993	FBgn0140012	FBgn0261278	grp	-0.069136622	0.027685284780314	brain (single genotype)
FBtr0431840	FBgn0132833	FBgn0259685	crb	-0.603878743	0.027685284780314	brain (single genotype)
FBtr0428120	FBgn0136386	FBgn0037025	Spc105R	-0.436763647	0.027931729027525	brain (single genotype)
FBtr0174469	FBgn0146469	FBgn0038473	Ns1	0.494532708	0.028297863558736	brain (single genotype)
FBtr0167784	FBgn0139804	FBgn0040260	Ugt36Bc	-1.112478907	0.028934632020884	brain (single genotype)
FBtr0164315	FBgn0136345	FBgn0036790	AstC-R1	0.916542173	0.028934632020884	brain (single genotype)
FBtr0171102	FBgn0143113	FBgn0261385	scra	-0.263883375	0.028941873732932	brain (single genotype)
FBtr0162557	FBgn0134591	FBgn0052226	Pex23	0.26418302	0.029949368621318	brain (single genotype)
FBtr0161517	FBgn0133555	FBgn0028688	Rpn7	0.209253335	0.031227249939133	brain (single genotype)
FBtr0173784	FBgn0145786	FBgn0037472	CG10098	0.377423111	0.031825539485415	brain (single genotype)
FBtr0422515	FBgn0144519	FBgn0000179	bi	-0.29462373	0.031878862917223	brain (single genotype)
FBtr0433425	FBgn0144076	FBgn0261800	LanB1	-0.33024077	0.032283047868898	brain (single genotype)
FBtr0429759	FBgn0280338	NA	NA	0.584511012	0.032368583534259	brain (single genotype)
FBtr0162914	FBgn0134946	FBgn0003041	pbl	-0.401140459	0.032368583534259	brain (single genotype)
FBtr0160845	FBgn0132886	FBgn0040259	Ugt86Da	-0.895450333	0.032368583534259	brain (single genotype)
FBtr0426758	FBgn0146690	FBgn0037736	CG12950	0.339873748	0.03390538458491	brain (single genotype)
FBtr0428695	FBgn0146160	FBgn0013343	Syx1A	-0.304760284	0.03390538458491	brain (single genotype)
FBtr0426788	FBgn0142429	FBgn0034540	Lrt	-0.607746178	0.03390538458491	brain (single genotype)
FBtr0161810	FBgn0133847	FBgn0030863	CG8188	0.308502397	0.03390538458491	brain (single genotype)
FBtr0174864	FBgn0146862	FBgn0028990	Spn27A	-0.577349997	0.034240362308901	brain (single genotype)
FBtr0429590	FBgn0145883	FBgn0024555	flfl	-0.171606772	0.034415762747493	brain (single genotype)
FBtr0175331	FBgn0147328	FBgn0038279	Sdr	-0.406803573	0.034749030883441	brain (single genotype)
FBtr0423566	FBgn0140051	FBgn0031770	CG13995	0.288136185	0.035276070226724	brain (single genotype)
FBtr0164212	FBgn0136243	FBgn0036825	RpL26	-0.061568643	0.035673005477548	brain (single genotype)
FBtr0174703	FBgn0146702	FBgn0039269	veli	0.300770463	0.036530754397328	brain (single genotype)
FBtr0174122	FBgn0146123	FBgn0003268	rod	-0.385873882	0.036530754397328	brain (single genotype)
FBtr0169827	FBgn0141841	NA	NA	-0.41840956	0.037298219330607	brain (single genotype)
FBtr0163114	FBgn0135146	FBgn0036742	CG7497	-0.748742762	0.037298219330607	brain (single genotype)
FBtr0162256	FBgn0134291	FBgn0015623	Cpr	-0.344196345	0.037298219330607	brain (single genotype)
FBtr0174962	FBgn0146960	FBgn0038088	CG10126	0.622281496	0.037314164689001	brain (single genotype)
FBtr0426355	FBgn0137931	FBgn0001150	gt	-0.346336149	0.037422845608757	brain (single genotype)
FBtr0423748	FBgn0136834	FBgn0039928	Cals	-0.239562233	0.037631056392736	brain (single genotype)
FBtr0171550	FBgn0143560	FBgn0000352	cos	0.270172601	0.038252764578689	brain (single genotype)
FBtr0422819	FBgn0145735	FBgn0267698	Pak	-0.827721899	0.038331043294083	brain (single genotype)
FBtr0168467	FBgn0140483	FBgn0026196	nop5	-0.189804973	0.038582873580244	brain (single genotype)
FBtr0431228	FBgn0137466	FBgn0028894	GMF	0.758678771	0.039096956191311	brain (single genotype)
FBtr0423649	FBgn0140534	FBgn0010453	Wnt4	0.239689822	0.039153492088621	brain (single genotype)
FBtr0163595	FBgn0135627	FBgn0268063	ltl	-0.364435266	0.039153492088621	brain (single genotype)
FBtr0161310	FBgn0133349	FBgn0038815	CG5466	0.389280788	0.039153492088621	brain (single genotype)
FBtr0432509	FBgn0141096	FBgn0010660	Nup214	-0.417165542	0.039264646618223	brain (single genotype)
FBtr0429033	FBgn0135645	FBgn0027660	blot	-0.426662705	0.041375739187398	brain (single genotype)
FBtr0168368	FBgn0012567	FBgn0000055	Adh	-0.827297409	0.042086674177282	brain (single genotype)
FBtr0425016	FBgn0144047	FBgn0034997	CG3376	0.4415509	0.042313502039731	brain (single genotype)
FBtr0430801	FBgn0147537	FBgn0039883	RhoGAP100F	-0.301920597	0.042644239964486	brain (single genotype)
FBtr0166073	FBgn0138097	FBgn0030800	Nprl2	0.774403224	0.043743949111597	brain (single genotype)
FBtr0422874	FBgn0281165	NA	NA	0.484967666	0.043933892197352	brain (single genotype)
FBtr0423601	FBgn0146363	FBgn0261885	osa	-0.165644984	0.043933892197352	brain (single genotype)
FBtr0162025	FBgn0134061	FBgn0031759	lid	-0.085934095	0.045209797369184	brain (single genotype)
FBtr0429449	FBgn0280254	NA	NA	-0.80666924	0.045457693280634	brain (single genotype)
FBtr0429088	FBgn0137687	FBgn0029946	CG15034	0.960208456	0.045457693280634	brain (single genotype)
FBtr0423272	FBgn0136140	FBgn0036974	eRF1	0.304377916	0.046103749789764	brain (single genotype)
FBtr0425490	FBgn0143386	FBgn0003748	Treh	-0.277137712	0.046626154053131	brain (single genotype)
FBtr0430725	FBgn0144483	FBgn0030530	jub	0.246369216	0.046626154053131	brain (single genotype)
FBtr0171530	FBgn0143540	FBgn0002736	mago	0.296084766	0.046626154053131	brain (single genotype)
FBtr0164067	FBgn0136099	NA	NA	0.522274323	0.046847185782353	brain (single genotype)
FBtr0430249	FBgn0147046	FBgn0039756	CG9743	-0.566498599	0.046908900703357	brain (single genotype)
FBtr0169305	FBgn0141319	FBgn0022987	qkr54B	-0.237769483	0.046908900703357	brain (single genotype)
FBtr0162075	FBgn0134111	FBgn0002778	mnd	0.269372477	0.046948428680359	brain (single genotype)
FBtr0171629	FBgn0143638	FBgn0002531	Lcp1	-0.218834602	0.04721247182374	brain (single genotype)
FBtr0175257	FBgn0147254	FBgn0003862	trx	-0.195293659	0.04786108403463	brain (single genotype)
FBtr0162698	FBgn0134730	FBgn0035904	GstO3	-0.491841455	0.04786108403463	brain (single genotype)
FBtr0422824	FBgn0143203	FBgn0010415	Sdc	-0.002565386	0.048734280360968	brain (single genotype)
FBtr0164635	FBgn0136664	FBgn0037182	ArfGAP3	0.23476969	0.04889657901578	brain (single genotype)
FBtr0174435	FBgn0146435	FBgn0038564	CG7785	0.433933748	0.04889657901578	brain (single genotype)
FBtr0169514	FBgn0141528	FBgn0029079	icln	0.433559704	0.04889657901578	brain (single genotype)
FBtr0169400	FBgn0141414	FBgn0003062	Fib	-0.277772959	0.04889657901578	brain (single genotype)
FBtr0163670	FBgn0135702	FBgn0036752	Adgf-A	0.592385902	0.04889657901578	brain (single genotype)
FBtr0171594	FBgn0143603	FBgn0266346	CngB	0.554511698	0.049161171449355	brain (single genotype)
FBtr0431774	FBgn0142443	FBgn0050295	Ipk1	-0.586658791	0.049822279953938	brain (single genotype)
FBtr0172879	FBgn0144883	FBgn0019936	RpS20	-0.083720775	0.049939429555827	brain (single genotype)
FBtr0431055	FBgn0144803	FBgn0037248	srl	-0.538992572	0.049939429555827	brain (single genotype)
